# Supplementary material for: The Transcriptional Landscape of Campylobacter jejuni under Iron Replete and Iron Limited Growth Conditions
Source: PLoS One. 2013 Nov 1;8(11):e79475. doi: 10.1371/journal.pone.0079475 (PMC3815106; doi:10.1371/journal.pone.0079475)
Supplement: Table S1 — Statistics for high throughput sequencing runs. Listed are the read statistics for the high throughput sequencing runs performed in this study as well as runs that were reanalyzed from other studies [16,21]. (XLSX) [file pone.0079475.s006.xlsx]

## Sheet: st1_read_stats
Supplementary Table 1: Statistics for high throughput sequencing runs mentioned in text
Sample	Source	Type of Illumina Library	Total Reads	Reads successfully aligned	Reads on ORFs	Reads on rRNA/tRNA	Reads on intergenic sRNAs1
Iron_Replete_1	This Study	Transcriptomic*	13477780	12226912	1248705	10859250	159
Iron_Replete_2	This Study	Transcriptomic*	12802068	12183390	1578262	10458736	357
Iron_Limited1	This Study	Transcriptomic*	13477780	12119494	1207255	10706883	123
Iron_Limited2	This Study	Transcriptomic*	12844446	11485048	1029493	10419780	67
Iron_Limited3	This Study	Transcriptomic*	13111112	11732464	1166186	10455484	99
Iron_Replete	This Study	miRNA	21524201	20093158	5510241	11763562	65708
Iron_Limited	This Study	miRNA	20101098	17533109	3891008	11514107	96839
ERR036497	Chaudhuri et al	Transcriptomic*	7255306	5657771	3014490	2531074	1405
ERR036498	Chaudhuri et al	Transcriptomic*	7007005	5583296	2484312	3013665	1089
ERR036499	Chaudhuri et al	Transcriptomic*	7169195	4726040	3271651	1327299	1227
ERR036500	Chaudhuri et al	Transcriptomic*	7064429	4621146	3197000	1296955	1590
SRR064701	Jerome et al	Genomic DNA	27900999	21547712	NA#	NA#	NA#
SRR064702	Jerome et al	Genomic DNA	19012732	12514228	NA#	NA#	NA#
* mRNA library
# Not applicable under genomic sequencing
1 sRNAs A to II
