# Supplementary material for: The Transcriptional Landscape of Campylobacter jejuni under Iron Replete and Iron Limited Growth Conditions
Source: PLoS One. 2013 Nov 1;8(11):e79475. doi: 10.1371/journal.pone.0079475 (PMC3815106; doi:10.1371/journal.pone.0079475)
Supplement: Table S2 — Genes differentially expressed between iron limited and iron replete conditions. Listed are the genes that were found to be significantly differentially expressed under iron limitation (>= 1.5 with a p value <= 0.01). (XLSX) [file pone.0079475.s007.xlsx]

## Sheet: st2_iron_fc
Supplemental Table 2: Genes differentially expressed between iron limited and iron replete conditions
Gene	Gene Annotation	Log2(FC)	p value
aat	leucyl/phenylalanyl-tRNA protein transferase	-1.38356	0.001402
acpP2	putative acyl carrier protein	-4.07572	8.24595e-10
acpP3	putative acyl carrier protein	-1.57598	0.000513457
ahpC	alkyl hydroperoxide reductase	2.91656	6.19271e-10
asd	aspartate-semialdehyde dehydrogenase	-1.28597	0.00215649
ccoQ	cb-type cytochrome C oxidase subunit IV	-1.10201	0.00631833
ceuB	enterobactin permease	35.6971	1.18053e-15
ceuD	enterobacin permease	2.74714	3.46381e-08
ceuE	enterobactin uptake periplasmic binding protein	2.05982	7.41814e-06
cfbpA	iron-uptake ABC transport system periplasmic protein	3.28728	7.1861e-12
cfbpB	iron-uptake ABC transport system permease protein	3.30752	3.80596e-09
cfbpC	iron-uptake ABC transport system ATP-binding protein	2.09883	0.00424861
cfrA	enterobactin uptake outer membrane protein	8.70776	2.84277e-42
chaN	putative iron transport protein	7.10058	1.04445e-28
chuA	heme uptake system outer membrane receptor	11.9446	7.42424e-49
chuB	heme uptake system permease protein	5.79946	6.73955e-23
chuC	heme uptake system ATP-binding protein	7.9683	1.17061e-24
chuD	heme uptake system periplasmic heme-binding protein	8.05083	4.32378e-29
chuZ	heme oxygenase	4.43865	4.61064e-18
cj0011c	putative DNA binding protien	-1.57374	8.72326e-05
cj0017c	putative ATP/GTP binding protein	1.659	0.000202864
cj0018c	putative hydrophobic protein	2.1014	1.00714e-05
cj0025c	putative transmembrane symporter	1.34388	0.00509829
cj0037c	putative cytochrome C	-2.08304	2.49972e-07
cj0073c	non-flavin iron-sulfur containing oxidoreductase	-1.52151	0.00014418
cj0122		-1.95742	0.000630729
cj0128c		-1.35694	0.00176894
cj0159c	putative 6-pyruvoyl tetrahydropterin synthase	-2.77274	8.84102e-10
cj0176c	hypothetical lipoprotien	3.1404	0.00472622
cj0208	adenine-specific methyltransferase	-1.15919	0.0085128
cj0261c		-1.60123	0.00647102
cj0323		-1.75376	0.00536467
cj0378c	putative ferric reductase-like transmembrane protein	1.65987	0.000374108
cj0379c	putative sulfite oxidase subunit Yedy	1.95721	2.05436e-05
cj0412	putative ATP/GTP-binding protein	-1.29137	0.00549956
cj0608	putative outer membrane protein	-2.34391	0.00270974
cj0690c	possible restriction /modification enzyme	-1.83999	6.37122e-05
cj0727	putative solute binding protein	1.64035	0.00130128
cj0809c	putative hydrolase	-1.53479	0.000521152
cj0818	putative lipoprotein	4.34145	1.33716e-14
cj0819		2.92575	1.81589e-07
cj0833c	putative oxidoreductase	-1.12183	0.00608266
cj0843c	putative secreted transglycosylase	-1.24122	0.00268356
cj0900c	putative hydrophobic protein	-2.38753	0.00825816
cj0915	putative hydrolase	1.36483	0.00319496
cj0916c		-1.43415	0.00261612
cj1020c	putative cytochrome C	-1.52469	0.00112865
cj1021c		-3.74955	1.59872e-05
cj1138	cell division/peptidoglycan biosynthesis protein	-2.92747	0.00401227
cj1169c	putative hydrophobic protein	1.4624	0.00173498
cj1191c	putative PAS domain signal-transduction sensor	-2.40363	6.51196e-06
cj1254	hypothetical protein	-1.79843	0.000221159
cj1321	transferase	-1.33657	0.0044607
cj1349c	possible fibronectin/ fibrinogen-binding protein	-3.06972	9.35318e-05
cj1383c	hypothetical protein	37.4623	1.86195e-25
cj1384c	hypothetical protein	36.8898	2.70791e-22
cj1386	ankyrin-repeat protein involved in heme trafficking	5.51409	8.427e-20
cj1450	putative ATP/GTP-binding protein	-2.15428	1.64962e-07
cj1461	hypothetical protein	-1.69626	0.00110534
cj1463		-3.35193	4.28911e-13
cj1481c	putative helicase	-1.40254	0.00096888
cj1482c	hypothetical protein	-1.12729	0.00813401
cj1501		-1.0651	0.00882614
cj1542		-1.62584	0.000147714
cj1564	putative anaerobic C4-dicarboxylate transporter	-1.1447	0.00402565
cj1582c		-2.59126	0.0024886
cj1587c	putative ABC transporter membrane region	1.62067	0.000580786
cj1650	putative periplasmic protien	-3.85554	6.53054e-12
cj1658	putative integral membrane protein	4.98981	3.08457e-21
cj1660	putative integral membrane protein	3.16797	6.47256e-10
cj1661	possible ABC transport system permease protein	3.81973	8.85666e-14
cj1662	putative integral membrane protein	3.83777	7.30962e-12
cj1663	putative ABC transport system ATP-binding protein	3.48473	2.11696e-12
cj1664	possible periplasmic thiredoxin	3.09877	6.05563e-10
cj1680c		-2.63584	0.000591096
cj1725	hypothetical protein	1.29379	0.00314453
cmeA	membrane fusion component of efflux system	-1.03954	0.00971082
cmeR	bile efflux repressor	-1.17063	0.00517142
ctsD	putative type II protein secretion system D protein	-1.34122	0.00159578
ctuA	putative transferrin/lactoferrin uptake receptor	8.09092	5.44053e-37
ddlA	putative D-alanine--D-alanine ligase	-1.32331	0.00419727
dsbA	putative disulphide isomerase	-1.18526	0.00600184
dsbD	putative thiol:disulfide interchange protein	-1.30394	0.00795597
dut	putative dUTPase	-1.43764	0.000604608
exbB1	exbB/tolQ family transport protein	7.48363	5.73962e-21
exbB2	exbB/tolQ family transport protein	6.09145	2.30138e-22
exbD1	exbB/tolQ family transport protein	5.90736	4.23951e-09
exbD2	exbB/tolQ family transport protein	33.733	1.74455e-07
flaA	flagellin	-1.18623	0.00282564
flaB	flagellin	-1.55618	0.000100619
flaG	flagellin	-1.24327	0.00199784
flgB	putative flagellar basal-body rod protein	-2.1307	1.37604e-06
flgD	putative flagellar hook assembly protein	-2.67094	2.75774e-10
flgE	flagellar hook protein flgE	-2.37743	1.10648e-08
flgE2	flagellar hook subunit protein	-2.37581	5.32244e-09
flgG	flagellar basal-body rod protein	-1.22741	0.00223088
flgG2	putative flagellar basal-body rod protein	-2.04999	1.07436e-06
flgH	putative flagellar L-ring protein precursor	-2.5108	2.18736e-09
flgI	flagellar P-ring protein	-2.435	5.81703e-09
flgK	putative flagellar hook-associated protein	-2.35028	1.26681e-08
flgL	flagellar hook-associated protein	-2.23279	5.29354e-08
flgM	anti-σ factor	-1.63818	9.15135e-05
flgR	σ54 associated transcriptional activator	-1.49856	0.000209953
fliD	putative flagellar hook-associated protein	-1.51358	0.000155075
fliE	putative flagellar hook-basal body complex protein	-1.23934	0.00205779
fliK	putative flagellar hook-length control protein	-3.92669	6.84276e-16
fliP	flagellar biogenesis protein	1.27382	0.00503092
fliS	flagellar protein	-1.21589	0.00240104
fur	ferric uptake repressor	-1.36675	0.000728067
hisH	amidotransferase HisH	-1.37027	0.00101599
katA	catalase	6.37879	9.45094e-29
kdpB	potassium transporting ATPase B chain	1.54448	0.00185207
kfiD	putative UDP-glucose 6-dehydrogenase	-1.47034	0.00138702
lolA	outer-membrane lipoprotein carrier protein	-2.99981	6.74752e-08
mobB	putative molybdopterin-guanine biosynthesis protein	-2.69709	2.38612e-05
modA	putative molybdate-binding lipoprotein	-1.46939	0.000274882
nuoM	NADH dehydrogenase I chain M	-1.09961	0.0068329
oorD	subunit of 2-oxoglutarate:acceptor oxidoreductase	-1.0423	0.00907901
p19	perisplasmic iron binding protein	5.13898	3.37786e-22
pebC	ABC amino-acid transporter ATP-binding protein	-1.23319	0.00223497
sodB	superoxide dismutase	-1.15359	0.0037828
tal	putative transaldolase	-1.48437	0.000479678
tonB1	tonB transport protein	3.34896	2.38189e-08
tonB2	tonB transport protein	7.39869	1.77582e-27
tonB3	tonB transport protein	3.96674	6.45625e-15
tpx	thiol peroxidase	1.65261	0.000193489
trxB	thioredoxin reductase	2.48686	6.66246e-08
