# Supplementary material for: The Transcriptional Landscape of Campylobacter jejuni under Iron Replete and Iron Limited Growth Conditions
Source: PLoS One. 2013 Nov 1;8(11):e79475. doi: 10.1371/journal.pone.0079475 (PMC3815106; doi:10.1371/journal.pone.0079475)
Supplement: Table S3 — Fold changes in gene expression as determined by RNA-seq and microarray analysis. Listed are the fold changes in gene expression as determined by either RNA-seq or previous microarray analysis [4]. (XLSX) [file pone.0079475.s008.xlsx]

## Sheet: st3_seq_vs_micro
Supplementary Table 3: Fold changes in gene expression as determined by RNA-seq and microarray analysis
All Log2(FC) are expressed as the ration between Iron Limited and Iron Replete conditions.
		RNA-seq edgeR Analysis					Microarray Analysis1
GeneSymbol	Gene ID	LogConc	Log2(FC)	p value	FDR	Sign/NS2	Log2(FC)	Bayesian p value	Sign/NS3
dnaA	Cj0001	-12.4678	-0.516283	0.196574	0.634787	ns	NA	NA	NA
dnaN	Cj0002	-13.4129	-0.105215	0.764287	0.973691	ns	-0.37922	0.0172	ns
gyrB	Cj0003	-8.11917	0.102924	0.848939	1	ns	-0.966437	6.27e-06	sign
Cj0004c	Cj0004c	-15.3464	0.0624615	0.966193	1	ns	-0.10533	0.492	ns
Cj0005c	Cj0005c	-12.0233	-0.913161	0.0229781	0.158423	ns	-0.03638	0.822	ns
Cj0006	Cj0006	-13.0307	-0.358245	0.366671	0.787972	ns	0.18344	0.36	ns
gltB	Cj0007	-10.5488	-0.358199	0.350784	0.779194	ns	-0.814277	8.76e-05	sign
Cj0008	Cj0008	-13.8418	-0.968119	0.0223898	0.156284	ns	-1.04323	1.05e-05	sign
gltD	Cj0009	-12.1571	-0.400309	0.30552	0.746218	ns	-0.935505	0.000108	ns
rnhB	Cj0010c	-11.8227	-0.0730928	0.814564	0.9959	ns	-1.58192	1.29e-08	sign
Cj0011c	Cj0011c	-9.97969	-1.57374	8.72326e-05	0.0018755	sign	-3.02257	9.56e-10	sign
rrc	Cj0012c	-6.6407	-0.975029	0.0137211	0.113233	ns	-3.64566	3.83e-12	sign
ilvD	Cj0013	-10.7394	-0.37924	0.32589	0.760473	ns	-0.299387	0.0242	ns
Cj0014c	Cj0014c	-12.156	-0.480988	0.222904	0.659829	ns	-0.682585	0.00105	ns
Cj0015c	Cj0015c	-10.316	-0.0228477	0.911014	1	ns	-0.609572	0.00034	ns
Cj0016	Cj0016	-12.1684	0.453444	0.312999	0.751143	ns	-0.0201125	0.898	ns
Cj0017c	Cj0017c	-10.7632	1.659	0.000202864	0.00381011	sign	1.55643	1.18e-07	sign
Cj0018c	Cj0018c	-13.6729	2.1014	1.00714e-05	0.000242011	sign	1.93978	2.07e-10	sign
Cj0019c	Cj0019c	-12.0817	-0.300355	0.436499	0.829348	ns	0.403718	0.0055	ns
Cj0020c	Cj0020c	-10.9766	-0.723123	0.0683574	0.350144	ns	0.549715	0.000522	ns
Cj0021c	Cj0021c	-12.0286	-0.798759	0.0462508	0.260599	ns	-1.28392	2.1e-08	sign
Cj0022c	Cj0022c	-17.0246	-0.69977	0.272538	0.716645	ns	0.324385	0.13	ns
purB	Cj0023	-9.31745	0.0136684	0.988538	1	ns	1.28106	2.95e-05	sign
nrdA	Cj0024	-9.90905	-0.0297535	0.896487	1	ns	0.866807	5.61e-06	sign
Cj0025c	Cj0025c	-14.4573	1.34388	0.00509829	0.0523937	sign	1.11693	0.01	ns
thyX	Cj0026c	-11.1815	-0.176268	0.628298	0.946949	ns	-0.677913	0.000112	ns
pyrG	Cj0027	-9.59101	0.188831	0.691023	0.957851	ns	-0.0039325	0.975	ns
recJ	Cj0028	-13.2731	-0.316045	0.420508	0.822251	ns	-0.245778	0.141	ns
ansA	Cj0029	-11.7126	0.266015	0.568274	0.914011	ns	-0.242407	0.0948	ns
Cj0030	Cj0030	-20.2825	-0.835893	1	1	ns	NA	NA	NA
Cj0031	Cj0031	-10.7989	-1.0078	0.0115126	0.0990084	ns	-0.346785	0.0813	ns
Cj0032	Cj0032	-13.9968	-0.568048	0.171543	0.587796	ns	-0.436418	0.00929	ns
Cj0033	Cj0033	-15.1132	-1.69256	0.000252863	0.00454043	ns*	-0.15757	0.22	ns
Cj0034c	Cj0034c	-9.92694	0.16294	0.737706	0.963232	ns	0.287718	0.0308	ns
Cj0035c	Cj0035c	-13.8885	0.343177	0.466372	0.856845	ns	0.9542	NA	NA
Cj0036	Cj0036	-12.135	-0.168753	0.644284	0.946949	ns	-0.138533	0.36	ns
Cj0037c	Cj0037c	-8.13773	-2.08304	2.49972e-07	7.29382e-06	sign	-1.25542	2.79e-06	sign
Cj0038c	Cj0038c	-19.411	-0.572674	0.532628	0.896801	ns	-0.192455	0.213	ns
typA	Cj0039c	-8.57303	-0.00755954	0.938686	1	ns	0.602017	0.00016	ns
Cj0040	Cj0040	-19.8584	-3.67128	0.00185512	0.0236817	sign	-0.9738	3.78e-05	sign
fliK	Cj0041	-14.9339	-3.92669	6.84276e-16	5.88478e-14	sign	-0.8273	6.62e-06	sign
flgD	Cj0042	-12.8728	-2.67094	2.75774e-10	1.45359e-08	sign	-0.522748	0.000536	ns
flgE	Cj0043	-12.4469	-2.37743	1.10648e-08	4.30475e-07	sign	-0.874618	2.97e-05	sign
Cj0044c	Cj0044c	-13.1826	-2.05713	9.91834e-07	2.79424e-05	ns*	-0.32665	0.0421	ns
fedA	Cj0045c	-12.6655	-2.29143	4.02031e-08	1.3977e-06	ns*	-0.127635	0.389	ns
trmU	Cj0053c	-11.564	-0.27123	0.476484	0.863164	ns	0.285733	0.0425	ns
Cj0054c	Cj0054c	-11.5932	-0.225841	0.546328	0.904733	ns	1.09133	1.86e-05	sign
Cj0055c	Cj0055c	-11.8033	-0.30355	0.429987	0.825376	ns	-0.150247	0.295	ns
Cj0056c	Cj0056c	-10.8765	-0.358416	0.352861	0.779194	ns	-0.534778	0.00426	ns
Cj0057	Cj0057	-14.4605	-0.296835	0.469488	0.856845	ns	1.14103	1.77e-06	sign
Cj0058	Cj0058	-15.7621	-0.277504	0.582149	0.914645	ns	0.456778	0.00324	ns
fliY	Cj0059c	-11.2168	-0.364318	0.347631	0.779194	ns	-0.916473	7.73e-06	sign
fliM	Cj0060c	-11.3293	0.114831	0.826502	0.999656	ns	-0.20459	0.109	ns
fliA	Cj0061c	-11.9141	0.00137946	0.978387	1	ns	-0.198547	0.17	ns
Cj0062c	Cj0062c	-13.5552	0.194271	0.696261	0.957851	ns	-0.336955	0.0221	ns
Cj0063c	Cj0063c	-11.7791	-0.271514	0.479059	0.864952	ns	-0.27095	0.0469	ns
flhF	Cj0064c	-10.3889	-0.310632	0.416288	0.821515	ns	0.107715	0.407	ns
folK	Cj0065c	-11.9186	0.0133668	1	1	ns	-0.486577	0.00148	ns
aroQ	Cj0066c	-9.8702	-0.435442	0.261419	0.704611	ns	0.0234475	0.822	ns
Cj0067	Cj0067	-14.7849	-0.204867	0.605289	0.929279	ns	-0.186557	0.278	ns
pspA	Cj0068	-13.5641	-0.142485	0.698352	0.957851	ns	-0.36169	0.149	ns
Cj0069	Cj0069	-9.26591	-0.116343	0.732714	0.962266	ns	0.71728	5.29e-05	sign
Cj0070c	Cj0070c	-21.0664	0.742467	1	1	ns	1.07845	1.33e-06	sign
Cj0073c	Cj0073c	-9.43341	-1.52151	0.00014418	0.00287305	sign	-3.68596	1.1e-14	sign
Cj0074c	Cj0074c	-7.49142	-0.84966	0.0313121	0.19831	ns	-3.15735	1.81e-13	sign
Cj0075c	Cj0075c	-8.41868	-0.434012	0.261776	0.704611	ns	-1.78815	4.81e-08	sign
lctP	Cj0076c	-8.39544	-0.480407	0.216041	0.656183	ns	0.113153	0.389	ns
cdtC	Cj0077c	-13.8043	-0.855207	0.0413967	0.244196	ns	-0.46527	0.00145	ns
cdtB	Cj0078c	-11.9642	-0.700907	0.0794704	0.386472	ns	-0.17514	0.15	ns
cdtA	Cj0079c	-11.2955	-0.184214	0.615053	0.937116	ns	0.0429525	0.727	ns
Cj0080	Cj0080	-19.6049	-1.01277	0.313826	0.751143	ns	NA	NA	NA
cydA	Cj0081	-12.4415	-0.109912	0.754943	0.969793	ns	-0.554065	0.00419	ns
cydB	Cj0082	-14.4947	-0.36694	0.386163	0.803684	ns	-0.33301	0.0452	ns
Cj0085c	Cj0085c	-13.6969	-0.859607	0.0398465	0.238844	ns	0.03469	0.814	ns
ung	Cj0086c	-14.5608	-0.877748	0.0426438	0.250647	ns	0.74919	NA	NA
aspA	Cj0087	-6.16008	0.138161	0.782126	0.98291	ns	0.539555	0.000217	ns
dcuA	Cj0088	-6.5601	0.131109	0.79531	0.988993	ns	-0.232682	0.0596	ns
Cj0089	Cj0089	-11.4913	-0.551662	0.162494	0.576902	ns	-0.854592	8.41e-06	sign
Cj0090	Cj0090	-12.4729	-0.139038	0.699128	0.957851	ns	-1.04628	6.08e-06	sign
Cj0091	Cj0091	-8.63373	0.875562	0.044043	0.256107	ns	-0.318453	0.0281	ns
Cj0092	Cj0092	-10.6034	0.0396523	0.970753	1	ns	-0.372783	0.00668	ns
Cj0093	Cj0093	-9.72298	0.299491	0.507214	0.888303	ns	-0.610733	0.00383	ns
rplU	Cj0094	-8.50061	0.150684	0.759433	0.972639	ns	1.39835	4.26e-09	sign
rpmA	Cj0095	-10.1748	-0.0489712	0.860518	1	ns	1.49861	1.92e-09	sign
obgE	Cj0096	-12.1284	0.405814	0.370579	0.789024	ns	1.22923	4.82e-08	sign
proB	Cj0097	-12.6659	-0.287838	0.457656	0.850479	ns	-0.239935	0.161	ns
fmt	Cj0098	-13.8445	-0.603112	0.149783	0.548757	ns	0.457957	0.0056	ns
birA	Cj0099	-13.6489	0.211977	0.668461	0.95079	ns	-1.26513	1.87e-07	sign
Cj0100	Cj0100	-12.103	-0.283325	0.461309	0.853076	ns	-0.0072475	0.955	ns
Cj0101	Cj0101	-14.7461	-2.1677	1.60658e-06	4.30352e-05	ns*	-0.249977	0.0895	ns
atpF_	Cj0102	-11.6648	-0.420022	0.283344	0.730602	ns	-0.403483	0.0055	ns
atpF	Cj0103	-13.6719	-0.379463	0.351598	0.779194	ns	-0.126672	0.339	ns
atpH	Cj0104	-15.2416	-0.00662833	1	1	ns	0.127612	0.347	ns
atpA	Cj0105	-9.47688	0.193692	0.682668	0.956672	ns	-0.0538725	0.697	ns
atpG	Cj0106	-10.1049	-0.449906	0.247284	0.683148	ns	0.31785	0.021	ns
atpD	Cj0107	-8.05983	-0.0227393	0.909492	1	ns	-0.71857	0.000923	ns
atpC	Cj0108	-12.9333	0.336384	0.472067	0.858017	ns	-0.429268	0.00941	ns
exbB3	Cj0109	-12.7686	-0.501097	0.211195	0.651053	ns	-0.703097	4.63e-05	sign
exbD3	Cj0110	-15.0191	-0.908373	0.0444942	0.256806	ns	-0.635747	0.00124	ns
Cj0111	Cj0111	-13.5686	-0.788231	0.0569545	0.303139	ns	NA	NA	NA
tolB	Cj0112	-12.6984	-0.0436816	0.877454	1	ns	0.07905	0.565	ns
pal	Cj0113	-7.57689	0.0376283	0.974003	1	ns	0.73922	1.1e-05	sign
Cj0114	Cj0114	-12.9257	-0.64741	0.109899	0.464017	ns	-1.01449	4.74e-06	sign
slyD	Cj0115	-9.96922	0.175436	0.715592	0.960471	ns	-0.6486	7.92e-05	sign
fabD	Cj0116	-10.838	0.287177	0.528951	0.896801	ns	-0.871413	6.47e-06	sign
pfs	Cj0117	-11.9166	-0.0946382	0.781203	0.982668	ns	-1.18521	2.32e-07	sign
Cj0118	Cj0118	-11.3025	-0.267733	0.477671	0.864357	ns	-0.7596	3.3e-05	sign
Cj0119	Cj0119	-16.542	-1.27637	0.016532	0.128025	ns	-1.43686	NA	NA
Cj0120	Cj0120	-20.7649	1.31449	1	1	ns	NA	NA	NA
Cj0121	Cj0121	-15.3963	-0.249593	0.565055	0.913761	ns	NA	NA	NA
Cj0122	Cj0122	-16.8095	-1.95742	0.000630729	0.0093692	sign	0.133355	0.454	ns
Cj0123c	Cj0123c	-14.831	-0.520038	0.227426	0.664784	ns	-0.22547	NA	NA
Cj0124c	Cj0124c	-15.5466	-0.937882	0.0434067	0.253309	ns	0.286353	0.0379	ns
Cj0125c	Cj0125c	-12.3689	-0.604318	0.131319	0.515805	ns	NA	NA	NA
Cj0126c	Cj0126c	-15.7068	-0.559329	0.237654	0.677362	ns	NA	NA	NA
accD	Cj0127c	-11.1525	-0.235331	0.531375	0.896801	ns	0.936928	2.41e-06	sign
Cj0128c	Cj0128c	-14.2692	-1.35694	0.00176894	0.02294	sign	-0.9177	NA	NA
Cj0129c	Cj0129c	-10.0532	-0.195452	0.592633	0.921208	ns	-0.54817	0.000462	ns
tyrA	Cj0130	-15.2556	-0.565574	0.215846	0.656183	ns	-1.43758	4.4e-08	sign
Cj0131	Cj0131	-10.5957	-0.0596543	0.839961	1	ns	0.0609075	0.646	ns
lpxC	Cj0132	-11.7701	-0.38476	0.3253	0.760473	ns	-0.489635	0.00108	ns
Cj0133	Cj0133	-18.3541	-0.683748	0.423468	0.822251	ns	-0.727787	0.000181	ns
thrB	Cj0134	-14.7274	-0.145447	0.703503	0.957851	ns	-0.176285	0.322	ns
Cj0135	Cj0135	-11.855	-1.42682	0.000430859	0.00697054	ns*	NA	NA	NA
infB	Cj0136	-8.09129	0.316255	0.481279	0.866091	ns	-0.398788	0.00608	ns
rbfA	Cj0137	-12.8296	0.168554	0.73997	0.963232	ns	0.04622	0.729	ns
Cj0138	Cj0138	-13.2603	-0.0300089	0.91061	1	ns	-0.0583	NA	NA
Cj0139	Cj0139	-11.8829	-0.411669	0.293809	0.737456	ns	-0.603033	0.000299	ns
Cj0140	Cj0140	-13.8398	-0.367096	0.37427	0.791441	ns	1.63275	2e-06	sign
Cj0141c	Cj0141c	-13.599	0.117894	0.834681	1	ns	-0.138065	0.302	ns
Cj0142c	Cj0142c	-12.1877	0.173811	0.727014	0.962266	ns	0.597947	0.000703	ns
znuA	Cj0143c	-12.8591	-0.600254	0.137978	0.528001	ns	0.194477	0.119	ns
Cj0144	Cj0144	-9.29722	-0.178846	0.621457	0.941196	ns	0.00664	0.953	ns
Cj0145	Cj0145	-14.1021	-0.00900749	1	1	ns	-1.08527	5.63e-05	sign
trxB	Cj0146c	-8.80798	2.48686	6.66246e-08	2.20509e-06	sign	3.87242	5.16e-14	sign
trxA	Cj0147c	-12.4144	0.315018	0.49198	0.873857	ns	1.65638	1.66e-10	sign
Cj0148c	Cj0148c	-18.4903	-0.0831696	1	1	ns	NA	NA	NA
hom	Cj0149c	-11.4135	0.131705	0.796914	0.989193	ns	-0.64714	7.33e-05	sign
Cj0150c	Cj0150c	-11.3679	-0.167555	0.644111	0.946949	ns	-0.560415	0.000353	ns
Cj0151c	Cj0151c	-17.3137	-0.94909	0.16329	0.576902	ns	-0.6802	0.000763	ns
Cj0152c	Cj0152c	-9.73194	-0.477133	0.220342	0.658206	ns	-0.536687	0.00166	ns
Cj0153c	Cj0153c	-11.7471	0.552438	0.213016	0.654262	ns	-0.473627	0.00454	ns
Cj0154c	Cj0154c	-14.306	-0.275496	0.498655	0.879916	ns	-0.460187	0.00475	ns
rpmE	Cj0155c	-14.1243	-0.396489	0.332706	0.765693	ns	0.742518	0.000242	ns
Cj0156c	Cj0156c	-17.7227	-1.2668	0.0488951	0.269914	ns	NA	NA	NA
Cj0157c	Cj0157c	-18.2756	-1.65166	0.0366014	0.224837	ns	-1.21769	9.58e-06	sign
Cj0158c	Cj0158c	-12.2453	-0.178053	0.626757	0.945634	ns	-0.851557	6.29e-05	sign
Cj0159c	Cj0159c	-14.6244	-2.77274	8.84102e-10	4.01284e-08	sign	-0.114602	0.371	ns
Cj0160c	Cj0160c	-18.1358	-1.5221	0.0468329	0.261178	ns	0.19494	0.198	ns
moaA	Cj0161c	-14.5845	-0.251828	0.535486	0.897995	ns	0.03782	0.777	ns
Cj0162c	Cj0162c	-14.1249	-0.537891	0.200757	0.64195	ns	-0.0873433	0.513	ns
Cj0163c	Cj0163c	-17.839	-0.796793	0.265595	0.709991	ns	0.817805	4.31e-05	sign
ubiA	Cj0164c	-14.404	-0.138897	0.720647	0.960471	ns	0.1421	0.244	ns
miaA	Cj0166	-15.744	0.332407	0.562684	0.913297	ns	0.798383	0.000199	ns
Cj0167c	Cj0167c	-16.7663	-0.238474	0.702241	0.957851	ns	0.397068	0.019	ns
Cj0168c	Cj0168c	-8.43461	0.98842	0.0232114	0.159359	ns	NA	NA	NA
sodB	Cj0169	-9.86702	-1.15359	0.0037828	0.0417642	sign	1.35397	2.92e-09	sign
Cj0170	Cj0170	-6.42191	0.148863	0.76231	0.972639	ns	-0.435465	0.0255	ns
Cj0171	Cj0171	-14.2571	-0.428122	0.300898	0.743338	ns	0.00416	0.98	ns
Cj0172c	Cj0172c	-9.4132	0.320514	0.476123	0.863164	ns	0.263817	0.0637	ns
cfbpC	Cj0173c	-17.3877	2.09883	0.00424861	0.0450794	sign	1.46433	4.33e-07	sign
cfbpB	Cj0174c	-15.6067	3.30752	3.80596e-09	1.63656e-07	sign	2.02961	3.38e-08	sign
cfbpA	Cj0175c	-8.78056	3.28728	7.1861e-12	3.98131e-10	sign	5.74087	4.44e-16	sign
Cj0176c	Cj0176c	-18.8589	3.1404	0.00472622	0.0491889	sign	NA	NA	NA
chaN	Cj0177	-14.2987	7.10058	1.04445e-28	2.8444e-26	sign	3.52846	1.2e-10	sign
ctuA	Cj0178	-12.7295	8.09092	5.44053e-37	2.96328e-34	sign	-0.15298	0.355	ns
exbB1	Cj0179	-16.6724	7.48363	5.73962e-21	5.86159e-19	sign	3.23276	7.92e-10	sign
exbD1	Cj0180	-18.4685	5.90736	4.23951e-09	1.77625e-07	sign	3.83764	5.62e-07	sign
tonB1	Cj0181	-16.3377	3.34896	2.38189e-08	8.84549e-07	sign	2.10699	6.42e-09	sign
Cj0182	Cj0182	-14.0586	0.749527	0.105202	0.454826	ns	0.949048	0.000145	ns
Cj0183	Cj0183	-11.0555	-0.0091045	0.941973	1	ns	-0.51303	0.00178	ns
Cj0184c	Cj0184c	-14.7442	-0.0604852	0.883185	1	ns	-0.917405	2.09e-06	sign
Cj0185c	Cj0185c	-13.3573	0.362511	0.4434	0.836623	ns	NA	NA	NA
Cj0186c	Cj0186c	-13.6121	-0.395749	0.3261	0.760473	ns	0.209808	0.251	ns
purN	Cj0187c	-16.0229	-0.453382	0.370438	0.789024	ns	-0.653435	0.00208	ns
Cj0188c	Cj0188c	-15.7809	-0.690031	0.145734	0.541201	ns	-0.338375	0.0774	ns
Cj0189c	Cj0189c	-14.7138	-0.0699812	0.862235	1	ns	0.067655	0.725	ns
Cj0190c	Cj0190c	-11.2631	0.668002	0.128081	0.507972	ns	0.1553	0.326	ns
def	Cj0191c	-13.5228	0.286836	0.556562	0.911139	ns	-0.659482	9.01e-05	sign
clpP	Cj0192c	-11.9668	0.158516	0.749448	0.966396	ns	-0.496988	0.00102	ns
tig	Cj0193c	-9.10651	-0.352502	0.357577	0.784271	ns	0.205178	0.131	ns
folE	Cj0194	-13.6473	-0.348722	0.391537	0.805757	ns	0.432107	0.00352	ns
fliI	Cj0195	-10.0598	-0.0320672	0.894205	1	ns	-0.13643	0.343	ns
purF	Cj0196c	-10.9593	0.275432	0.547112	0.904838	ns	0.568207	0.000552	ns
dapB	Cj0197c	-10.4096	0.273784	0.549678	0.906178	ns	0.757563	4.4e-05	sign
Cj0198c	Cj0198c	-15.2002	-0.947023	0.0374468	0.229169	ns	-0.11411	0.425	ns
Cj0199c	Cj0199c	-18.1401	-1.49505	0.0468329	0.261178	ns	-0.372887	0.00937	ns
Cj0200c	Cj0200c	-13.2491	0.00645343	0.96451	1	ns	-0.376387	0.0214	ns
Cj0201c	Cj0201c	-50.0161	0	1	1	ns	-0.242555	0.178	ns
Cj0202c	Cj0202c	-19.4011	-0.605215	0.532628	0.896801	ns	NA	NA	NA
Cj0203	Cj0203	-11.8507	0.0875943	0.883867	1	ns	1.66916	2.86e-10	sign
Cj0204	Cj0204	-11.7444	-0.0169001	0.932605	1	ns	0.964553	1.45e-05	sign
bacA	Cj0205	-13.3503	-0.27446	0.482614	0.867538	ns	0.68593	0.000247	ns
thrS	Cj0206	-9.50001	-0.071302	0.816462	0.9959	ns	1.50891	1.17e-08	sign
infC	Cj0207	-12.092	-0.431453	0.272748	0.716645	ns	0.935318	2.32e-05	sign
Cj0208	Cj0208	-14.5995	-1.15919	0.0085128	0.0785871	sign	-0.0126867	0.916	ns
argC	Cj0224	-11.2349	0.0570747	0.948192	1	ns	1.1369	2.01e-05	sign
Cj0225	Cj0225	-14.0837	-0.425788	0.297442	0.741562	ns	NA	NA	NA
argB	Cj0226	-13.5282	-0.0458102	0.882575	1	ns	0.0387025	0.75	ns
argD	Cj0227	-14.0878	0.18724	0.717287	0.960471	ns	0.719145	0.00091	ns
pcm	Cj0228c	-11.8071	-0.413542	0.290315	0.732059	ns	0.11254	0.385	ns
Cj0229	Cj0229	-14.3345	-0.513399	0.22696	0.664784	ns	-0.320703	0.039	ns
Cj0230c	Cj0230c	-12.3458	0.107845	0.847472	1	ns	-0.591837	0.0032	ns
nrdF	Cj0231c	-11.5683	-0.00610046	0.95449	1	ns	-1.57984	2.61e-09	sign
Cj0232c	Cj0232c	-15.8392	-1.30083	0.00893694	0.0809377	ns*	-0.359783	0.0291	ns
pyrE	Cj0233c	-10.4675	0.263595	0.565928	0.913761	ns	-1.38087	2.9e-08	sign
frr	Cj0234c	-10.9434	-0.143316	0.684969	0.957434	ns	0.0708925	0.57	ns
secG	Cj0235c	-11.2921	-0.483375	0.217322	0.656183	ns	0.050385	0.768	ns
Cj0236c	Cj0236c	-13.0315	-0.506019	0.20984	0.649392	ns	1.59707	3.18e-09	sign
cynT	Cj0237	-12.91	-0.469925	0.241084	0.680639	ns	-1.28268	6.55e-07	sign
Cj0238	Cj0238	-12.5718	0.364125	0.426186	0.823154	ns	-0.756835	5.06e-05	sign
Cj0239c	Cj0239c	-9.91477	0.407282	0.359294	0.784567	ns	2.08172	3.87e-11	sign
Cj0240c	Cj0240c	-9.77402	1.03222	0.0181249	0.13648	ns	2.40929	1.92e-09	sign
Cj0241c	Cj0241c	-21.0651	-1.27192	0.578763	0.914645	ns	1.37709	9.96e-06	sign
Cj0243c	Cj0243c	-33.7512	-32.5296	2.05438e-05	0.000466231	ns*	0.41143	0.0334	ns
rpmI	Cj0244	-11.3508	-0.343718	0.373261	0.791441	ns	1.3119	7.02e-08	sign
rplT	Cj0245	-12.0656	-0.52356	0.185759	0.616932	ns	1.23877	6.21e-08	sign
Cj0246c	Cj0246c	-17.705	-1.10556	0.124815	0.500497	ns	NA	NA	NA
Cj0247c	Cj0247c	-20.058	-1.28798	0.247287	0.683148	ns	NA	NA	NA
Cj0248	Cj0248	-13.3062	0.0230315	1	1	ns	0.484473	0.00294	ns
Cj0249	Cj0249	-17.5797	-0.445635	0.469617	0.856845	ns	-0.10945	NA	NA
Cj0250c	Cj0250c	-13.6579	-0.0690999	0.826234	0.999656	ns	0.111708	0.39	ns
Cj0251c	Cj0251c	-18.0575	0.782528	0.402495	0.80918	ns	0.003445	0.982	ns
moaC	Cj0252	-9.68222	-0.0204237	0.914581	1	ns	0.432073	0.00312	ns
Cj0253	Cj0253	-17.4708	-0.827707	0.222278	0.659169	ns	-0.701165	0.00118	ns
Cj0254	Cj0254	-14.6014	-0.734997	0.0969998	0.429737	ns	-0.53996	0.000721	ns
Cj0255c	Cj0255c	-12.401	-0.297747	0.442571	0.836269	ns	-0.0164867	0.927	ns
Cj0256	Cj0256	-13.1596	-0.190851	0.618146	0.938945	ns	-1.49249	2.01e-09	sign
dgkA	Cj0257	-16.3125	0.00799222	1	1	ns	NA	NA	NA
Cj0258	Cj0258	-19.9746	-0.276529	1	1	ns	0.18876	NA	NA
pyrC	Cj0259	-13.4095	0.118627	0.844214	1	ns	-0.959133	5.42e-06	sign
Cj0260c	Cj0260c	-20.5608	-2.26634	0.0970483	0.429737	ns	-0.509777	0.00653	ns
Cj0261c	Cj0261c	-17.308	-1.60123	0.00647102	0.0625659	ns*	-0.950565	0.00122	ns
Cj0262c	Cj0262c	-9.83596	-0.433659	0.263134	0.706011	ns	0.653643	0.000253	ns
zupT	Cj0263	-15.1157	0.692211	0.183562	0.614471	ns	0.851648	6.72e-05	sign
Cj0264c	Cj0264c	-10.4147	0.283703	0.532922	0.896801	ns	0.10841	0.402	ns
Cj0265c	Cj0265c	-14.1174	0.418967	0.380414	0.796918	ns	0.838583	5.04e-06	sign
Cj0266c	Cj0266c	-14.2289	-0.368028	0.376051	0.793886	ns	NA	NA	NA
Cj0267c	Cj0267c	-14.4855	0.00484647	1	1	ns	0.0246625	0.878	ns
Cj0268c	Cj0268c	-8.49791	0.00496341	0.96303	1	ns	0.70868	0.000109	ns
ilvE	Cj0269c	-11.0553	-0.082288	0.798942	0.989193	ns	1.08227	3.99e-07	sign
Cj0270	Cj0270	-11.7027	-0.0583779	0.847518	1	ns	0.369593	0.0167	ns
Cj0271	Cj0271	-12.9026	0.0855279	0.888411	1	ns	0.460153	0.00332	ns
Cj0272	Cj0272	-12.8984	0.0406097	0.972019	1	ns	0.974498	1.19e-06	sign
fabZ	Cj0273	-10.2715	0.137846	0.784403	0.98291	ns	0.18879	0.189	ns
lpxA	Cj0274	-10.4332	0.100465	0.855758	1	ns	0.580685	0.00216	ns
clpX	Cj0275	-9.35605	0.27654	0.543355	0.903196	ns	NA	NA	NA
mreB	Cj0276	-8.97517	0.169579	0.725682	0.962266	ns	-0.66248	0.000132	ns
Cj0277	Cj0277	-13.6585	0.219765	0.666624	0.95079	ns	NA	NA	NA
carB	Cj0279	-8.64445	0.135423	0.787885	0.985762	ns	-0.350233	0.0122	ns
Cj0280	Cj0280	-17.558	-1.06701	0.122728	0.495156	ns	NA	NA	NA
tal	Cj0281c	-13.9127	-1.48437	0.000479678	0.00768425	sign	-0.24665	0.0948	ns
serB	Cj0282c	-11.2989	0.221776	0.638776	0.946949	ns	-0.77961	1.41e-05	sign
cheW	Cj0283c	-10.2818	0.264468	0.563865	0.913297	ns	-0.550847	0.00177	ns
cheA	Cj0284c	-6.44285	0.347653	0.435466	0.828348	ns	-0.413428	0.00221	ns
cheV	Cj0285c	-5.29377	0.827509	0.0566456	0.30248	ns	-0.291148	0.0183	ns
Cj0286c	Cj0286c	-13.9732	0.195726	0.697275	0.957851	ns	0.540365	0.00586	ns
greA	Cj0287c	-11.7987	0.0578313	0.937045	1	ns	0.575537	0.000493	ns
lpxB	Cj0288c	-13.7797	-0.766851	0.0654138	0.339363	ns	0.117355	0.356	ns
peb3	Cj0289c	-10.0372	-0.381234	0.322861	0.760473	ns	0.696283	3.68e-05	sign
glpT_	Cj0291c	-15.7299	-0.118342	0.829866	1	ns	0.28668	0.085	ns
surE	Cj0293	-12.9149	0.206236	0.667896	0.95079	ns	0.119453	0.43	ns
Cj0294	Cj0294	-14.0772	-0.447214	0.280773	0.727072	ns	-0.06525	0.619	ns
Cj0295	Cj0295	-17.675	-0.881381	0.178823	0.606217	ns	NA	NA	NA
panD	Cj0296c	-12.2435	0.908538	0.0404812	0.23966	ns	NA	NA	NA
panC	Cj0297c	-10.779	1.00425	0.0217967	0.153516	ns	1.21416	2.33e-07	sign
panB	Cj0298c	-9.93227	0.958251	0.0280411	0.18707	ns	1.89529	1.85e-10	sign
Cj0299	Cj0299	-15.4048	0.079887	1	1	ns	0.0175725	0.907	ns
modC	Cj0300c	-11.351	0.0648079	0.926896	1	ns	-0.069935	0.592	ns
modB	Cj0301c	-14.7154	-0.506782	0.236688	0.677362	ns	NA	NA	NA
Cj0302c	Cj0302c	-15.2509	-0.558627	0.203251	0.645816	ns	0.10723	NA	NA
modA	Cj0303c	-11.5258	-1.46939	0.000274882	0.00482965	sign	0.599485	6.33e-05	sign
bioC	Cj0304c	-20.5703	-2.25819	0.184642	0.614471	ns	1.28345	3.83e-07	sign
Cj0305c	Cj0305c	-19.778	-1.84795	0.0857178	0.40194	ns	0.126525	0.468	ns
bioF	Cj0306c	-15.2588	0.184796	0.749933	0.966396	ns	0.87491	3.39e-05	sign
bioA	Cj0307	-13.0549	0.555121	0.21846	0.656183	ns	0.649705	9.8e-05	sign
bioD	Cj0308c	-18.1072	-0.537199	0.466998	0.856845	ns	0.11144	0.524	ns
Cj0309c	Cj0309c	-14.6676	-0.137583	0.713289	0.960471	ns	NA	NA	NA
Cj0310c	Cj0310c	-15.7406	-0.0438552	1	1	ns	0.666323	0.000428	ns
Cj0311	Cj0311	-10.8365	-0.0682395	0.823309	0.999656	ns	0.309657	0.036	ns
pth	Cj0312	-14.4228	0.776869	0.106151	0.457655	ns	-0.899845	2.43e-05	sign
Cj0313	Cj0313	-18.0552	1.06557	0.200525	0.64195	ns	-1	NA	NA
lysA	Cj0314	-11.9323	0.102639	0.859515	1	ns	-0.33386	0.0699	ns
Cj0315	Cj0315	-11.9762	-0.0852844	0.794395	0.988607	ns	0.0653225	0.718	ns
pheA	Cj0316	-11.3197	0.166069	0.732623	0.962266	ns	0.089785	0.461	ns
hisC	Cj0317	-11.4286	-0.155035	0.665631	0.95079	ns	-0.324628	0.0116	ns
fliF	Cj0318	-11.0949	-0.150834	0.671362	0.95079	ns	-0.045545	0.722	ns
fliG	Cj0319	-11.0651	-0.126589	0.715758	0.960471	ns	-1.05067	5.02e-07	sign
fliH	Cj0320	-12.0823	-0.475932	0.228044	0.665401	ns	-0.823778	5.74e-05	sign
dxs	Cj0321	-11.0759	0.168497	0.730714	0.962266	ns	-0.774765	3.34e-05	sign
perR	Cj0322	-16.5966	0.792649	0.191274	0.626337	ns	2.26803	6.69e-09	sign
Cj0323	Cj0323	-17.3515	-1.75376	0.00536467	0.0544464	sign	0.63982	NA	NA
ubiE	Cj0324	-11.8113	-0.476943	0.224684	0.663894	ns	-0.35849	0.0354	ns
xseA	Cj0325	-12.8918	-0.323288	0.40647	0.813672	ns	0.258787	0.0822	ns
serC	Cj0326	-12.0837	-0.410296	0.297167	0.741562	ns	-0.80434	1.82e-05	sign
Cj0327	Cj0327	-13.4247	-0.521194	0.199589	0.641117	ns	-0.533023	0.000798	ns
fabH	Cj0328c	-11.7052	-0.608147	0.125855	0.501823	ns	-1.02289	3.71e-06	sign
plsX	Cj0329c	-10.5276	-0.575557	0.143209	0.536684	ns	-1.70226	2.06e-07	sign
rpmF	Cj0330c	-11.0378	-0.590588	0.134852	0.518468	ns	NA	NA	NA
Cj0331c	Cj0331c	-11.8144	-1.20826	0.00278578	0.0320561	ns*	-0.729225	1.81e-05	sign
ndk	Cj0332c	-10.7271	-0.987589	0.0132221	0.110229	ns	-0.698287	0.000112	ns
fdxA	Cj0333c	-8.65677	0.254456	0.578643	0.914645	ns	-3.83724	2.88e-11	sign
ahpC	Cj0334	-9.94564	2.91656	6.19271e-10	3.06633e-08	sign	4.52684	4e-15	sign
flhB	Cj0335	-14.3904	0.2139	0.676698	0.953234	ns	-1.26985	3.33e-08	sign
motB	Cj0336c	-9.76096	-0.0120018	0.931111	1	ns	0.248585	0.0566	ns
motA	Cj0337c	-10.3733	-0.154727	0.664158	0.95079	ns	0.07306	0.501	ns
polA	Cj0338c	-12.3878	-0.204819	0.582831	0.914838	ns	0.699345	0.00516	ns
Cj0339	Cj0339	-10.7554	0.0937968	0.867993	1	ns	1.01792	4.13e-07	sign
Cj0340	Cj0340	-11.4316	0.347652	0.442701	0.836269	ns	-0.206223	0.146	ns
Cj0341c	Cj0341c	-17.7249	-3.31159	2.53643e-06	6.68473e-05	ns*	NA	NA	NA
uvrA	Cj0342c	-10.0174	-0.129218	0.709421	0.960393	ns	0.953725	2.54e-05	sign
Cj0343c	Cj0343c	-15.0368	1.18676	0.0183663	0.137034	ns	0.837075	1.03e-06	sign
Cj0344	Cj0344	-50.0161	0	1	1	ns	NA	NA	NA
trpE	Cj0345	-14.0088	-0.0611786	0.853795	1	ns	NA	NA	NA
trpD	Cj0346	-12.2723	0.10783	0.841316	1	ns	NA	NA	NA
trpF	Cj0347	-14.4408	-0.144824	0.696272	0.957851	ns	0.394415	0.0317	ns
trpB	Cj0348	-10.3922	0.343703	0.444047	0.836877	ns	-0.55882	0.0052	ns
trpA	Cj0349	-15.1201	-0.766729	0.093861	0.423671	ns	0.53074	0.00875	ns
Cj0350	Cj0350	-13.6178	-0.722688	0.0835036	0.397754	ns	-0.315333	0.0354	ns
fliN	Cj0351	-14.0738	-0.599508	0.156264	0.563653	ns	-0.462165	0.00535	ns
Cj0352	Cj0352	-14.5071	-0.52851	0.203547	0.645816	ns	-0.29171	0.052	ns
Cj0353c	Cj0353c	-12.0456	-0.408767	0.297714	0.741562	ns	-0.030375	0.83	ns
fdxB	Cj0354c	-15.8428	-0.276447	0.525713	0.895801	ns	0.474965	0.00222	ns
Cj0355c	Cj0355c	-8.59558	-0.301325	0.426043	0.823154	ns	0.0218	0.833	ns
Cj0356c	Cj0356c	-20.7616	1.32115	1	1	ns	-1.84086	4.48e-06	sign
Cj0357c	Cj0357c	-10.6863	-0.207686	0.574007	0.914645	ns	-0.350253	0.018	ns
Cj0358	Cj0358	-8.56871	-0.447908	0.247505	0.683148	ns	-2.44626	1.74e-12	sign
Cj0360	Cj0360	-10.2498	0.119942	0.818169	0.996191	ns	0.176195	0.192	ns
lspA	Cj0361	-13.8374	-0.162492	0.666681	0.95079	ns	-0.239742	0.0924	ns
Cj0362	Cj0362	-13.0593	-0.155836	0.670693	0.95079	ns	-1.28039	3.91e-07	sign
Cj0363c	Cj0363c	-12.424	0.0959322	0.874002	1	ns	0.0441175	0.777	ns
Cj0364	Cj0364	-35.7268	-28.5784	0.4	0.808911	ns	0.158158	0.305	ns
cmeC	Cj0365c	-12.1293	-0.312105	0.421288	0.822251	ns	-0.366853	0.114	ns
cmeB	Cj0366c	-9.91836	-0.285374	0.451096	0.841429	ns	0.681042	0.000283	ns
cmeA	Cj0367c	-11.8635	-1.03954	0.00971082	0.0867075	sign	0.85259	5.05e-06	sign
cmeR	Cj0368c	-13.6509	-1.17063	0.00517142	0.0528131	sign	-0.969805	2.68e-06	sign
Cj0369c	Cj0369c	-10.6687	-0.411025	0.289463	0.732059	ns	0.0587925	0.636	ns
rpsU	Cj0370	-12.0515	1.091	0.0134687	0.111715	ns	-1.15779	7.49e-06	sign
Cj0371	Cj0371	-9.93186	0.444599	0.313972	0.751143	ns	0.041275	0.792	ns
Cj0372	Cj0372	-9.46151	-0.0261193	0.904667	1	ns	-0.408353	0.00532	ns
Cj0373	Cj0373	-11.3437	0.220725	0.639082	0.946949	ns	-0.627293	0.000101	ns
Cj0374	Cj0374	-14.2981	-0.213744	0.575461	0.914645	ns	-0.292297	0.0751	ns
Cj0375	Cj0375	-19.7793	0.142323	1	1	ns	-0.745792	1.96e-05	sign
Cj0376	Cj0376	-19.9687	-0.264745	1	1	ns	-0.769053	9.68e-05	sign
Cj0377	Cj0377	-15.5646	-0.0626771	0.883977	1	ns	0.21374	0.213	ns
Cj0378c	Cj0378c	-13.6193	1.65987	0.000374108	0.00617468	sign	0.871167	0.000597	ns
Cj0379c	Cj0379c	-12.4498	1.95721	2.05436e-05	0.000466231	sign	0.386968	0.00638	ns
Cj0380c	Cj0380c	-19.7604	0.123233	1	1	ns	0.09274	NA	NA
pyrF	Cj0381c	-12.776	0.379062	0.404849	0.811685	ns	-0.297463	0.0526	ns
nusB	Cj0382c	-15.17	-0.343606	0.414319	0.81958	ns	0.160958	0.199	ns
ribH	Cj0383c	-11.9446	-0.24591	0.515371	0.890186	ns	0.144197	0.309	ns
kdsA	Cj0384c	-11.0808	-0.209315	0.571114	0.914645	ns	0.069785	0.611	ns
Cj0385c	Cj0385c	-13.4124	0.463823	0.321013	0.757999	ns	0.932327	8.32e-06	sign
engA	Cj0386	-11.3665	-0.240283	0.522233	0.893853	ns	-0.165933	0.191	ns
aroK	Cj0387	-14.6071	-0.782778	0.0761506	0.377061	ns	-0.288227	0.0445	ns
trpS	Cj0388	-11.0526	-0.134847	0.701066	0.957851	ns	-0.044485	0.725	ns
serS	Cj0389	-10.1149	-0.103462	0.758106	0.972327	ns	-0.512302	0.000654	ns
Cj0390	Cj0390	-12.7787	-0.940201	0.0210747	0.150466	ns	0.50534	0.00271	ns
Cj0391c	Cj0391c	-8.1712	-0.909597	0.0214174	0.151498	ns	-0.292237	0.0555	ns
pyk	Cj0392c	-9.25189	-0.192734	0.597451	0.922717	ns	-0.353438	0.0101	ns
Cj0393c	Cj0393c	-10.0906	-0.860354	0.0300609	0.191873	ns	0.583547	6.35e-05	sign
Cj0394c	Cj0394c	-14.1728	-0.608694	0.147579	0.545575	ns	-0.446225	0.0212	ns
Cj0395c	Cj0395c	-35.8585	28.315	1	1	ns	-0.0806025	0.607	ns
Cj0396c	Cj0396c	-11.5053	-0.373865	0.337071	0.770313	ns	-0.19644	0.165	ns
Cj0397c	Cj0397c	-18.2935	-2.81053	0.000794548	0.0115919	sign	0.107207	0.497	ns
gatC	Cj0398	-13.5788	0.543989	0.238362	0.677362	ns	-0.748383	0.000107	ns
Cj0399	Cj0399	-11.7283	-0.689182	0.08328	0.397754	ns	0.752475	0.000195	ns
fur	Cj0400	-11.7332	-1.36675	0.000728067	0.0107177	sign	-0.106478	0.448	ns
lysS	Cj0401	-9.32386	0.158894	0.744431	0.964631	ns	0.088585	0.514	ns
glyA	Cj0402	-8.99103	-0.20982	0.567934	0.914011	ns	-0.497355	0.000379	ns
Cj0403	Cj0403	-11.194	-0.873503	0.0282105	0.187249	ns	-0.937298	1.31e-06	sign
Cj0404	Cj0404	-8.72147	0.00564848	0.964835	1	ns	0.268728	0.0301	ns
aroE	Cj0405	-15.9968	0.462355	0.430334	0.825376	ns	-0.648543	0.00645	ns
Cj0406c	Cj0406c	-10.8959	-0.563162	0.151709	0.554569	ns	-0.573895	0.000256	ns
lgt	Cj0407	-12.861	-0.00512242	1	1	ns	0.43947	0.0029	ns
frdC	Cj0408	-7.86484	-0.535407	0.169428	0.587143	ns	-0.90523	0.000855	ns
frdA	Cj0409	-5.63028	-0.358195	0.34877	0.779194	ns	-1.49674	1.83e-06	sign
frdB	Cj0410	-9.54434	0.253033	0.581499	0.914645	ns	-1.51295	4.83e-09	sign
Cj0411	Cj0411	-14.0807	-0.43019	0.297442	0.741562	ns	-0.653223	0.000266	ns
Cj0412	Cj0412	-15.2155	-1.29137	0.00549956	0.0554709	sign	-1.14404	7.96e-07	sign
Cj0413	Cj0413	-16.1516	-0.733906	0.149255	0.548101	ns	-1.23857	2.01e-05	sign
Cj0414	Cj0414	-12.7158	-0.943072	0.0201268	0.146165	ns	1.2061	3.63e-07	sign
Cj0415	Cj0415	-10.5265	-0.95701	0.0160623	0.126791	ns	1.0394	2.06e-05	sign
Cj0416	Cj0416	-16.7755	-2.06282	0.000256607	0.00455757	ns*	NA	NA	NA
Cj0417	Cj0417	-16.7324	-2.16536	9.09382e-05	0.00191709	ns*	-0.59258	NA	NA
Cj0418c	Cj0418c	-8.84162	0.750065	0.084785	0.400401	ns	-0.0131275	0.916	ns
Cj0419	Cj0419	-18.6084	-3.00578	0.000823116	0.011798	ns*	0.172935	0.36	ns
Cj0420	Cj0420	-10.3557	-1.49863	0.000189151	0.00363615	ns*	1.826	6.91e-11	sign
Cj0421c	Cj0421c	-50.0161	0	1	1	ns	NA	NA	NA
Cj0422c	Cj0422c	-14.4293	-1.00049	0.0190421	0.141183	ns	-0.4662	0.0157	ns
Cj0423	Cj0423	-16.8418	1.25272	0.0401971	0.238844	ns	-0.0351425	0.844	ns
Cj0424	Cj0424	-12.1334	0.758179	0.0864672	0.402528	ns	-0.275607	0.0709	ns
Cj0425	Cj0425	-14.4221	-0.135045	0.717169	0.960471	ns	-0.0469225	0.74	ns
Cj0426	Cj0426	-9.77735	-0.296169	0.434497	0.828348	ns	-0.19128	0.144	ns
Cj0427	Cj0427	-11.7096	-1.01789	0.0112171	0.0980143	ns	-0.824817	3.43e-06	sign
Cj0428	Cj0428	-11.7055	-0.875935	0.0284197	0.187249	ns	-1.18134	2.43e-07	sign
Cj0429c	Cj0429c	-12.2703	0.356316	0.439979	0.833406	ns	0.382383	0.0171	ns
Cj0430	Cj0430	-17.1453	-0.968997	0.0977095	0.429737	ns	-0.0268475	0.885	ns
Cj0431	Cj0431	-17.6678	-1.08738	0.143616	0.536684	ns	-0.6013	0.00371	ns
murD	Cj0432c	-12.5538	0.185997	0.710425	0.960471	ns	-0.581087	0.00143	ns
mraY	Cj0433c	-12.9318	-0.426541	0.289389	0.732059	ns	0.549177	0.0016	ns
pgm	Cj0434	-9.35842	0.351959	0.430817	0.825376	ns	0.50448	0.000777	ns
fabG	Cj0435	-10.3422	0.282913	0.534103	0.896941	ns	1.15779	1.46e-06	sign
Cj0436	Cj0436	-15.072	0.00747188	0.971368	1	ns	0.700503	7.41e-05	sign
mfrA	Cj0437	-5.50905	-0.209798	0.567509	0.914011	ns	-6.33165	0	sign
mfrB	Cj0438	-8.52307	-0.0837819	0.793427	0.988156	ns	-5.44806	2.04e-13	sign
mfrE	Cj0439	-9.92853	-0.18041	0.619639	0.940102	ns	-6.53374	4.44e-16	sign
Cj0440c	Cj0440c	-13.8809	0.429738	0.360738	0.784567	ns	0.771165	4e-05	sign
acpP	Cj0441	-12.4129	-0.152249	0.677269	0.953234	ns	0.641687	0.000309	ns
fabF	Cj0442	-7.75626	0.158867	0.74425	0.964631	ns	0.958	3.74e-07	sign
accA	Cj0443	-9.41712	-0.187894	0.60568	0.929279	ns	-0.02003	0.854	ns
Cj0447	Cj0447	-12.2801	0.263654	0.573961	0.914645	ns	-0.083285	0.534	ns
Cj0448c	Cj0448c	-9.89314	-0.427319	0.270268	0.71575	ns	-0.786948	5.93e-05	sign
Cj0449c	Cj0449c	-9.93191	-0.482072	0.215565	0.656183	ns	-0.869648	3.97e-05	sign
rpmB	Cj0450c	-14.9993	0.470667	0.351829	0.779194	ns	0.06375	0.756	ns
rep	Cj0451	-13.1419	0.225605	0.646505	0.949136	ns	-0.182175	0.163	ns
dnaQ	Cj0452	-12.5747	0.372481	0.413373	0.81958	ns	-0.175233	0.215	ns
thiC	Cj0453	-9.92222	0.0496175	0.950687	1	ns	1.51092	2.18e-08	sign
Cj0454c	Cj0454c	-14.597	-0.220563	0.56888	0.914011	ns	0.55042	0.000373	ns
Cj0455c	Cj0455c	-35.8577	28.3166	1	1	ns	NA	NA	NA
Cj0456c	Cj0456c	-16.4573	-1.06384	0.0494637	0.272134	ns	0.134475	0.331	ns
Cj0457c	Cj0457c	-12.6407	-0.221011	0.563577	0.913297	ns	-0.132522	0.362	ns
Cj0458c	Cj0458c	-10.5199	-0.046881	0.864508	1	ns	-0.0964075	0.448	ns
Cj0459c	Cj0459c	-15.9536	-0.399856	0.422287	0.822251	ns	-0.0311025	0.83	ns
nusA	Cj0460	-12.507	-0.251319	0.514636	0.890186	ns	-1.1667	3.41e-07	sign
Cj0461c	Cj0461c	-15.0675	-0.882536	0.0504107	0.276413	ns	0.25259	0.0504	ns
Cj0462	Cj0462	-8.54113	0.450366	0.306325	0.747066	ns	0.222375	0.129	ns
Cj0463	Cj0463	-15.732	-0.304333	0.515268	0.890186	ns	0.0525625	0.692	ns
recG	Cj0464	-14.1493	0.0218552	1	1	ns	-0.44616	0.0168	ns
ctb	Cj0465c	-10.8373	0.110169	0.835416	1	ns	0.237317	0.0711	ns
Cj0466	Cj0466	-35.2299	-29.5722	0.164526	0.576902	ns	0.712575	0.000845	ns
Cj0467	Cj0467	-14.139	-0.255988	0.530303	0.896801	ns	0.577512	0.000525	ns
Cj0468	Cj0468	-12.765	0.747056	0.0966081	0.429737	ns	-0.2586	0.0763	ns
Cj0469	Cj0469	-11.6592	0.321257	0.479827	0.865383	ns	-0.399713	0.00829	ns
tuf	Cj0470	-6.76573	0.0148992	0.983503	1	ns	0.799945	3.37e-06	sign
rpmG	Cj0471	-13.3144	-0.886824	0.0310335	0.19731	ns	-0.454377	0.00287	ns
secE	Cj0472	-12.3994	-0.502978	0.206014	0.646432	ns	0.66563	0.000188	ns
nusG	Cj0473	-9.48933	-0.355683	0.353355	0.779194	ns	-0.15807	0.268	ns
rplK	Cj0474	-8.27839	0.218088	0.639363	0.946949	ns	0.501805	0.000566	ns
rplA	Cj0475	-9.63334	-0.0535012	0.850099	1	ns	0.642265	0.000132	ns
rplJ	Cj0476	-11.2185	-0.524021	0.181511	0.611525	ns	0.524227	0.00243	ns
rplL	Cj0477	-9.38187	-0.131058	0.705785	0.957851	ns	1.28968	1.54e-06	sign
rpoB	Cj0478	-7.0989	0.280249	0.536259	0.897995	ns	0.397153	0.00572	ns
rpoC	Cj0479	-7.59432	0.00929863	0.971255	1	ns	0.0471925	0.696	ns
Cj0480c	Cj0480c	-50.0161	0	1	1	ns	0.441967	0.00921	ns
Cj0481	Cj0481	-13.7299	-0.316325	0.437018	0.82937	ns	-1.37068	1.46e-06	sign
uxaA_	Cj0482	-13.4069	0.129653	0.816084	0.9959	ns	-1.49782	8.39e-08	sign
uxaA_2	Cj0483	-13.1237	-0.251905	0.513346	0.890186	ns	-1.0434	1.32e-06	sign
Cj0484	Cj0484	-17.0169	-0.263258	0.667023	0.95079	ns	-1.28652	2.35e-07	sign
Cj0485	Cj0485	-17.1002	-1.02864	0.109067	0.462896	ns	-0.389603	0.00267	ns
Cj0486	Cj0486	-15.0752	0.57589	0.239558	0.67958	ns	-0.981775	3.84e-07	sign
Cj0487	Cj0487	-15.5923	0.0303941	1	1	ns	-0.800565	4.1e-05	sign
Cj0488	Cj0488	-14.989	-0.0159655	1	1	ns	-1.2791	5.87e-07	sign
ald_	Cj0489	-15.2136	-0.271852	0.551806	0.907093	ns	-0.993163	3.4e-06	sign
ald_2	Cj0490	-14.4703	0.29941	0.545578	0.904733	ns	-0.869625	1.26e-05	sign
rpsL	Cj0491	-9.54614	-0.00590477	0.94203	1	ns	0.80217	0.000217	ns
rpsG	Cj0492	-10.1495	0.116923	0.824908	0.999656	ns	0.911822	3.04e-06	sign
fusA	Cj0493	-7.66284	0.16124	0.739962	0.963232	ns	0.865302	2.8e-05	sign
Cj0494	Cj0494	-15.4662	-0.95781	0.0393357	0.237175	ns	-0.99418	1.64e-06	sign
Cj0495	Cj0495	-16.0344	-0.695893	0.153187	0.556238	ns	0.03524	NA	NA
Cj0496	Cj0496	-15.6415	0.715333	0.162742	0.576902	ns	0.02724	0.84	ns
Cj0497	Cj0497	-14.014	-0.425085	0.29985	0.742841	ns	-0.135785	0.27	ns
trpC	Cj0498	-12.5342	0.33483	0.464777	0.856196	ns	0.74823	2.17e-05	sign
Cj0499	Cj0499	-11.001	0.8237	0.0600819	0.31669	ns	-0.223505	0.103	ns
Cj0500	Cj0500	-15.2844	0.556321	0.290064	0.732059	ns	NA	NA	NA
hemH	Cj0503c	-13.7143	-0.0926843	0.784187	0.98291	ns	-0.202033	0.165	ns
Cj0504c	Cj0504c	-13.6528	-0.296173	0.468688	0.856845	ns	0.33511	0.0226	ns
Cj0505c	Cj0505c	-11.8293	0.00837869	1	1	ns	-0.074525	0.652	ns
alaS	Cj0506	-8.90182	-0.180627	0.618012	0.938945	ns	0.28294	0.0336	ns
maf	Cj0507	-15.5525	-1.19392	0.0140547	0.114256	ns	0.0601775	0.7	ns
pbpA	Cj0508	-10.94	0.078285	0.895499	1	ns	0.218405	0.0863	ns
clpB	Cj0509c	-10.9508	0.0616482	0.935172	1	ns	0.927787	5.42e-06	sign
Cj0510c	Cj0510c	-14.1632	-0.407768	0.330745	0.762254	ns	-0.48085	0.0082	ns
Cj0511	Cj0511	-9.0389	0.399116	0.368017	0.787972	ns	0.552503	0.00243	ns
purC	Cj0512	-12.4941	-0.213119	0.573262	0.914645	ns	0.469037	0.004	ns
Cj0513	Cj0513	-11.7464	-0.13093	0.714616	0.960471	ns	0.411787	0.0166	ns
purQ	Cj0514	-11.0094	-0.114325	0.740993	0.963232	ns	0.112943	0.478	ns
Cj0515	Cj0515	-14.6458	-0.346575	0.414806	0.81958	ns	0.318752	0.0835	ns
plsC	Cj0516	-13.5527	-0.122465	0.742143	0.96396	ns	-0.20741	0.123	ns
crcB	Cj0517	-35.7191	-28.5939	1	1	ns	0.01203	0.932	ns
htpG	Cj0518	-9.1466	-0.3139	0.409181	0.816363	ns	1.30767	2.77e-08	sign
Cj0519	Cj0519	-13.0859	-0.286739	0.465469	0.856505	ns	0.339558	0.0232	ns
Cj0520	Cj0520	-14.9606	-0.455004	0.304687	0.746218	ns	-0.372032	0.0306	ns
Cj0522	Cj0522	-16.2933	0.392936	0.470093	0.856845	ns	-0.358757	0.0228	ns
Cj0523	Cj0523	-21.5616	-0.278841	1	1	ns	NA	NA	NA
Cj0524	Cj0524	-19.1554	0.517171	1	1	ns	NA	NA	NA
pbpB	Cj0525c	-12.8401	-0.129493	0.720161	0.960471	ns	-0.04373	0.764	ns
fliE	Cj0526c	-11.5772	-1.23934	0.00205779	0.0258648	sign	0.11639	0.407	ns
flgC	Cj0527c	-11.1767	-1.00219	0.0121844	0.103157	ns	0.023645	0.842	ns
flgB	Cj0528c	-14.3161	-2.1307	1.37604e-06	3.74743e-05	sign	-0.44971	0.00567	ns
Cj0529c	Cj0529c	-14.7418	-1.25876	0.00457752	0.0479466	ns*	-1.83515	6.74e-06	sign
Cj0530	Cj0530	-14.8391	-1.04728	0.0190952	0.141183	ns	0.212377	0.13	ns
icd	Cj0531	-7.14888	-0.160364	0.65264	0.95079	ns	0.075115	0.549	ns
mdh	Cj0532	-9.34324	-0.558919	0.153048	0.556238	ns	-0.27099	0.0328	ns
sucC	Cj0533	-8.5964	-0.64663	0.0992764	0.433737	ns	-0.462275	0.00151	ns
sucD	Cj0534	-8.6122	-0.457439	0.237853	0.677362	ns	-0.27084	0.188	ns
oorD	Cj0535	-10.9456	-1.0423	0.00907901	0.0815115	sign	-1.25758	1.98e-08	sign
oorA	Cj0536	-7.85777	-0.861907	0.0290475	0.189854	ns	-0.859707	0.000315	ns
oorB	Cj0537	-9.38129	-0.811128	0.0400686	0.238844	ns	-1.57209	1.41e-07	sign
oorC	Cj0538	-10.2052	-0.54612	0.163321	0.576902	ns	-1.16383	2.51e-08	sign
Cj0539	Cj0539	-12.9371	-1.20509	0.00326496	0.0362922	ns*	0.218117	0.205	ns
Cj0540	Cj0540	-14.0071	-0.506874	0.221924	0.659169	ns	0.47274	0.00181	ns
Cj0541	Cj0541	-14.1321	0.184862	0.723972	0.962266	ns	0.0948167	0.451	ns
hemA	Cj0542	-12.7378	-0.366103	0.349615	0.779194	ns	0.31581	0.0184	ns
proS	Cj0543	-10.4334	-0.00246119	0.949144	1	ns	-0.00831667	0.948	ns
Cj0544	Cj0544	-16.7921	0.25289	0.702241	0.957851	ns	-0.09367	0.453	ns
hemC	Cj0545	-13.1736	-0.0174783	0.92404	1	ns	-0.317967	0.0412	ns
ubiD	Cj0546	-12.486	-0.0854361	0.799103	0.989193	ns	-0.0188533	0.878	ns
flaG	Cj0547	-11.4709	-1.24327	0.00199784	0.025306	sign	-0.664268	0.000299	ns
fliD	Cj0548	-9.17148	-1.51358	0.000155075	0.00301658	sign	-0.67599	0.000967	ns
fliS	Cj0549	-11.0793	-1.21589	0.00240104	0.0290615	sign	-0.528475	0.000588	ns
Cj0550	Cj0550	-15.3058	-2.03826	1.16432e-05	0.000275726	ns*	-0.884432	0.000143	ns
efp	Cj0551	-8.85422	0.340308	0.446852	0.838952	ns	0.0604125	0.606	ns
Cj0552	Cj0552	-13.0093	-0.578368	0.154505	0.559781	ns	-0.150312	0.217	ns
Cj0553	Cj0553	-13.7315	-0.671307	0.107209	0.459624	ns	-0.658315	0.00013	ns
Cj0554	Cj0554	-14.6116	-1.29765	0.0031949	0.0357573	ns*	-0.644925	0.000584	ns
Cj0555	Cj0555	-13.787	-0.161534	0.665333	0.95079	ns	1.47165	5.04e-09	sign
Cj0556	Cj0556	-17.2573	-1.27601	0.0350083	0.216032	ns	0.30994	0.0328	ns
Cj0557c	Cj0557c	-14.7412	-0.766869	0.0800484	0.388128	ns	-0.134255	0.323	ns
proA	Cj0558c	-12.2469	-0.382637	0.330679	0.762254	ns	-0.422463	0.00556	ns
Cj0559	Cj0559	-9.75492	-0.018109	0.919165	1	ns	1.14524	9.86e-07	sign
Cj0560	Cj0560	-16.6323	0.157144	0.860207	1	ns	-0.229565	0.0889	ns
Cj0561c	Cj0561c	-12.3588	-1.48475	0.00028001	0.00486741	ns*	-0.496127	0.00125	ns
dnaB	Cj0562	-11.9836	-0.31672	0.411901	0.818791	ns	-0.328375	0.0154	ns
Cj0563	Cj0563	-16.297	-2.61497	8.7195e-07	2.49959e-05	ns*	0.0416	0.73	ns
Cj0564	Cj0564	-18.19	-0.376665	0.852178	1	ns	-0.0566267	0.692	ns
Cj0566	Cj0566	-19.2413	-2.90763	0.00401227	0.0432757	ns*	NA	NA	NA
Cj0567	Cj0567	-50.0161	0	1	1	ns	NA	NA	NA
Cj0568	Cj0568	-35.7268	-28.5784	0.4	0.808911	ns	0.02203	NA	NA
Cj0569	Cj0569	-17.3843	-0.345191	0.595715	0.922717	ns	0.0889075	0.551	ns
Cj0570	Cj0570	-17.4041	-1.68801	0.00896556	0.0809377	ns*	0.3155	NA	NA
Cj0571	Cj0571	-19.2773	1.17439	0.289201	0.732059	ns	-0.79592	0.000533	ns
ribA	Cj0572	-11.5291	-0.0855334	0.793424	0.988156	ns	-0.618363	0.000166	ns
Cj0573	Cj0573	-13.5036	0.129078	0.814318	0.9959	ns	-0.299517	0.0252	ns
ilvI	Cj0574	-11.0593	0.126262	0.809002	0.9959	ns	-0.256827	0.0662	ns
ilvH	Cj0575	-15.5504	-0.492273	0.301156	0.743338	ns	-0.214548	0.0885	ns
lpxD	Cj0576	-9.25501	0.493706	0.26098	0.704611	ns	0.129163	0.312	ns
queA	Cj0577c	-13.4867	-0.581251	0.159222	0.571625	ns	-1.64241	2.22e-07	sign
mttB	Cj0578c	-14.7762	-0.396863	0.358449	0.784567	ns	-1.36081	2.66e-05	sign
Cj0579c	Cj0579c	-12.1878	0.331478	0.46748	0.856845	ns	-0.031575	0.849	ns
Cj0580c	Cj0580c	-17.3724	-0.998589	0.120707	0.489419	ns	NA	NA	NA
Cj0581	Cj0581	-12.2065	0.225662	0.637445	0.946949	ns	0.0211967	0.888	ns
lysC	Cj0582	-9.52533	0.161193	0.740929	0.963232	ns	0.165678	0.231	ns
Cj0583	Cj0583	-15.235	0.140987	0.813201	0.9959	ns	-0.0137625	0.921	ns
Cj0584	Cj0584	-19.8954	1.06732	0.520235	0.893853	ns	-0.211393	0.204	ns
folP	Cj0585	-14.0662	0.749899	0.108295	0.460818	ns	-0.184683	0.22	ns
ligA	Cj0586	-11.9634	0.0444162	1	1	ns	-0.132442	0.409	ns
Cj0587	Cj0587	-50.0161	0	1	1	ns	-0.380307	0.0403	ns
tlyA	Cj0588	-15.4267	0.207151	0.725132	0.962266	ns	-0.550973	0.019	ns
ribF	Cj0589	-15.0752	-0.85881	0.0626111	0.327906	ns	-0.403417	0.0411	ns
Cj0590	Cj0590	-19.7115	3.45219	0.0163866	0.127973	ns	-0.642965	0.00225	ns
Cj0591c	Cj0591c	-13.4181	-0.653898	0.111449	0.468143	ns	NA	NA	NA
Cj0592c	Cj0592c	-10.4743	-0.0637861	0.832767	1	ns	-0.254587	0.0815	ns
Cj0593c	Cj0593c	-14.7094	-0.0513498	0.862824	1	ns	0.347633	0.0208	ns
Cj0594c	Cj0594c	-11.8868	0.00590992	1	1	ns	-0.37094	0.0165	ns
nth	Cj0595c	-13.6629	-0.633328	0.124266	0.500126	ns	-0.34589	0.0137	ns
peb4cbf2	Cj0596	-8.0984	0.205582	0.6608	0.95079	ns	-0.0336525	0.786	ns
fba	Cj0597	-8.14071	0.10601	0.843086	1	ns	-0.408322	0.00809	ns
Cj0598	Cj0598	-11.7549	0.0406048	0.970994	1	ns	-0.289613	0.0491	ns
Cj0599	Cj0599	-14.3553	-0.183981	0.658804	0.95079	ns	0.525297	0.00157	ns
Cj0600	Cj0600	-18.4997	-0.410484	0.669512	0.95079	ns	-0.57643	0.0133	ns
Cj0601c	Cj0601c	-13.466	-0.109704	0.756224	0.970675	ns	-0.32147	0.0351	ns
Cj0602c	Cj0602c	-14.9501	0.00464152	1	1	ns	-0.681057	0.00177	ns
dsbD	Cj0603c	-15.7926	-1.30394	0.00795597	0.0747129	sign	-0.14245	0.246	ns
Cj0604	Cj0604	-12.0063	-0.498915	0.206115	0.646432	ns	-0.949965	3.62e-05	sign
Cj0605	Cj0605	-10.368	0.602571	0.169247	0.587143	ns	-0.647777	0.00024	ns
Cj0606	Cj0606	-13.0772	0.145074	0.790966	0.987347	ns	-0.19977	0.188	ns
Cj0607	Cj0607	-10.8611	0.298677	0.511795	0.890186	ns	-1.21857	1.11e-05	sign
Cj0608	Cj0608	-18.2044	-2.34391	0.00270974	0.0316265	sign	0.14919	0.253	ns
Cj0609c	Cj0609c	-12.5342	-0.138118	0.70238	0.957851	ns	0.0561625	0.643	ns
Cj0610c	Cj0610c	-12.8174	-0.536868	0.181393	0.611525	ns	0.424133	0.00579	ns
Cj0611c	Cj0611c	-12.7202	0.121556	0.822511	0.999656	ns	0.81945	5.81e-06	sign
cft	Cj0612c	-9.82686	0.373112	0.402454	0.80918	ns	1.0215	4.35e-07	sign
pstS	Cj0613	-13.0346	0.569687	0.211572	0.651053	ns	0.247823	0.0688	ns
pstC	Cj0614	-16.9575	-1.00489	0.0902266	0.41297	ns	0.479007	0.00147	ns
pstA	Cj0615	-14.8032	0.345653	0.513754	0.890186	ns	0.426327	0.00978	ns
pstB	Cj0616	-12.5106	0.400413	0.379065	0.795112	ns	0.87336	9.34e-06	sign
Cj0617	Cj0617	-16.7351	-0.646279	0.255291	0.696411	ns	-0.209673	0.118	ns
Cj0618	Cj0618	-18.9502	-2.32528	0.00678198	0.0648056	ns*	-0.599193	0.000288	ns
Cj0619	Cj0619	-14.6111	0.503734	0.311061	0.751143	ns	0.04102	0.744	ns
Cj0620	Cj0620	-19.7778	-0.673112	1	1	ns	0.1099	0.534	ns
Cj0621	Cj0621	-12.5892	0.189807	0.703797	0.957851	ns	0.11615	0.499	ns
hypF	Cj0622	-13.2345	0.0892785	0.895533	1	ns	-0.0591025	0.572	ns
hypB	Cj0623	-11.8761	-0.138486	0.696055	0.957851	ns	0.190905	0.252	ns
hypC	Cj0624	-13.4088	-0.393985	0.324456	0.760473	ns	-0.223525	0.195	ns
hypD	Cj0625	-12.3457	-0.644908	0.106958	0.459624	ns	-0.431287	0.00257	ns
hypE	Cj0626	-10.1017	-0.260664	0.487635	0.8694	ns	-0.59321	0.000393	ns
hypA	Cj0627	-17.1797	-1.05178	0.0749419	0.372204	ns	-0.39091	0.0226	ns
Cj0628	Cj0628	-7.42491	-0.220413	0.550229	0.906178	ns	1.09776	1.04e-06	sign
Cj0629	Cj0629	-8.76088	0.0743504	0.903373	1	ns	-0.0088975	0.95	ns
Cj0630c	Cj0630c	-16.3985	-0.171874	0.641129	0.946949	ns	0.151895	0.433	ns
Cj0631c	Cj0631c	-13.2675	-0.270154	0.4923	0.873857	ns	-1.04053	3.7e-06	sign
ilvC	Cj0632	-8.86932	0.39839	0.368428	0.787972	ns	0.822445	2.29e-06	sign
Cj0633	Cj0633	-12.9383	-0.646529	0.110943	0.46722	ns	-1.78016	3.53e-09	sign
dprA	Cj0634	-15.2994	-1.16844	0.0122848	0.103174	ns	0.854805	0.00238	ns
Cj0635	Cj0635	-15.6143	-0.176455	0.687011	0.95783	ns	NA	NA	NA
Cj0636	Cj0636	-14.7078	0.304439	0.555464	0.911139	ns	NA	NA	NA
mrsA	Cj0637c	-14.3867	-0.343523	0.417969	0.822251	ns	-0.526717	0.00187	ns
ppa	Cj0638c	-12.5023	0.258409	0.574618	0.914645	ns	-0.020575	0.869	ns
adk	Cj0639c	-9.21079	0.0994503	0.856002	1	ns	0.481605	0.000437	ns
aspS	Cj0640c	-9.01942	0.0199638	1	1	ns	0.676945	2.34e-05	sign
Cj0641	Cj0641	-12.6341	-0.140486	0.699397	0.957851	ns	0.0731875	0.632	ns
recN	Cj0642	-13.9829	-0.745106	0.0771038	0.379481	ns	-0.800695	6.58e-05	sign
cbrR	Cj0643	-12.1706	-0.366944	0.347418	0.779194	ns	0.284417	0.0595	ns
Cj0644	Cj0644	-13.295	0.487711	0.2845	0.730933	ns	0.497423	0.00257	ns
Cj0645	Cj0645	-13.3076	-0.000772073	1	1	ns	-0.0343075	0.81	ns
Cj0646	Cj0646	-11.787	0.147115	0.768059	0.975143	ns	-0.932582	0.000237	ns
Cj0647	Cj0647	-14.4467	0.183143	0.736127	0.963035	ns	-0.461867	0.00711	ns
Cj0648	Cj0648	-17.159	0.173342	0.727713	0.962266	ns	NA	NA	NA
Cj0649	Cj0649	-16.3081	0.278007	0.662165	0.95079	ns	-0.10973	NA	NA
engB	Cj0650	-18.6735	-0.449423	0.648221	0.95079	ns	NA	NA	NA
Cj0651	Cj0651	-18.1755	1.38208	0.0977171	0.429737	ns	-0.1587	NA	NA
pbpC	Cj0652	-13.0224	0.455536	0.319446	0.756484	ns	-0.328943	0.0386	ns
Cj0653c	Cj0653c	-12.9049	-0.194112	0.604066	0.929279	ns	0.718128	0.00152	ns
Cj0659c	Cj0659c	-21.0541	-1.27974	1	1	ns	NA	NA	NA
Cj0660c	Cj0660c	-20.5676	-2.25278	0.184642	0.614471	ns	NA	NA	NA
era	Cj0661c	-11.3533	-0.136672	0.697854	0.957851	ns	-0.22245	0.163	ns
hslU	Cj0662c	-9.62211	-0.310612	0.413987	0.81958	ns	0.147262	0.192	ns
hslV	Cj0663c	-11.3922	-0.102521	0.762461	0.972639	ns	-0.0327375	0.787	ns
rplI	Cj0664c	-11.1793	-0.25155	0.505503	0.886283	ns	-0.392455	0.0136	ns
argG	Cj0665c	-8.99825	0.103379	0.848101	1	ns	0.0227375	0.854	ns
Cj0667	Cj0667	-14.8688	-0.3434	0.418979	0.822251	ns	-0.327072	0.0174	ns
Cj0668	Cj0668	-13.1088	0.185984	0.704111	0.957851	ns	0.678458	0.000102	ns
Cj0669	Cj0669	-13.3477	-0.291585	0.454272	0.845695	ns	0.216032	0.132	ns
rpoN	Cj0670	-15.4463	-0.691276	0.140416	0.531112	ns	-0.51684	0.0032	ns
dcuB	Cj0671	-11.6031	-0.431299	0.269865	0.71575	ns	-0.901195	1.64e-05	sign
Cj0672	Cj0672	-21.5581	-0.271812	1	1	ns	-0.31887	0.0894	ns
kdpB	Cj0677	-15.1981	1.54448	0.00185207	0.0236817	sign	0.0845767	0.578	ns
kdpD_	Cj0679	-16.2217	0.0593342	0.943675	1	ns	NA	NA	NA
uvrB	Cj0680c	-12.2677	-0.265913	0.483631	0.868411	ns	-0.300733	0.0447	ns
Cj0681	Cj0681	-11.588	0.17519	0.718628	0.960471	ns	-0.05696	0.663	ns
Cj0682	Cj0682	-16.7072	-2.61263	4.3438e-06	0.000110903	ns*	-0.35297	0.041	ns
Cj0683	Cj0683	-35.8585	28.315	1	1	ns	NA	NA	NA
priA	Cj0684	-14.7818	-0.238725	0.563398	0.913297	ns	-0.477345	0.0154	ns
Cj0685c	Cj0685c	-12.2737	-0.370516	0.348613	0.779194	ns	-1.03528	0.00219	ns
ispG	Cj0686	-10.8236	0.296326	0.514301	0.890186	ns	0.142407	0.294	ns
flgH	Cj0687c	-12.6398	-2.5108	2.18736e-09	9.65985e-08	sign	-1.30938	2.4e-08	sign
pta	Cj0688	-10.8968	-0.33912	0.378079	0.794062	ns	-0.427745	0.00084	ns
ackA	Cj0689	-8.95622	-0.433579	0.262181	0.704611	ns	-0.20998	0.0824	ns
Cj0690c	Cj0690c	-14.9935	-1.83999	6.37122e-05	0.00138808	sign	0.343703	0.0267	ns
Cj0691	Cj0691	-18.0127	-1.38332	0.0597567	0.315995	ns	0.1238	0.378	ns
Cj0692c	Cj0692c	-14.6389	-0.641298	0.134683	0.518468	ns	NA	NA	NA
mraW	Cj0693c	-14.4848	-0.0292084	1	1	ns	-0.231727	0.333	ns
Cj0694	Cj0694	-11.9254	-0.390934	0.316992	0.752545	ns	0.297843	0.0267	ns
ftsA	Cj0695	-10.9452	-0.132445	0.705704	0.957851	ns	-0.23272	0.108	ns
ftsZ	Cj0696	-9.54073	0.0101084	0.979584	1	ns	0.41885	0.00309	ns
flgG2	Cj0697	-13.2819	-2.04999	1.07436e-06	2.97543e-05	sign	-0.841495	5.84e-06	sign
flgG	Cj0698	-11.1732	-1.22741	0.00223088	0.0272533	sign	-0.521722	0.000209	ns
glnA	Cj0699c	-10.8955	-0.389072	0.316096	0.752055	ns	-0.111183	0.465	ns
Cj0700	Cj0700	-6.84406	0.406601	0.357435	0.784271	ns	-0.112915	0.29	ns
Cj0701	Cj0701	-9.33802	0.467954	0.287504	0.732059	ns	-0.359777	0.00941	ns
purE	Cj0702	-11.7061	0.378951	0.403104	0.80918	ns	-0.20456	0.106	ns
Cj0703	Cj0703	-12.3507	-0.459626	0.246395	0.683148	ns	-0.426652	0.0156	ns
glyQ	Cj0704	-13.0287	-0.0667907	0.839446	1	ns	-0.67034	0.000141	ns
Cj0705	Cj0705	-12.3937	-0.125444	0.719177	0.960471	ns	-0.638082	0.00214	ns
Cj0706	Cj0706	-13.0916	-0.840525	0.0399952	0.238844	ns	0.140932	0.398	ns
kdtA	Cj0707	-13.9489	-0.807432	0.0530771	0.286231	ns	0.029	NA	NA
Cj0708	Cj0708	-14.0043	-0.184614	0.630671	0.946949	ns	0.19979	0.198	ns
ffh	Cj0709	-9.22428	0.27592	0.544355	0.903939	ns	1.0066	9.25e-07	sign
rpsP	Cj0710	-12.5255	0.366009	0.425356	0.823154	ns	0.53005	0.00111	ns
Cj0711	Cj0711	-14.1605	-0.468481	0.255528	0.696411	ns	NA	NA	NA
rimM	Cj0712	-15.9368	-0.691047	0.138847	0.528847	ns	-0.640043	0.000401	ns
trmD	Cj0713	-12.9203	0.335872	0.470373	0.856845	ns	-0.294803	0.055	ns
rplS	Cj0714	-12.6926	0.225938	0.640729	0.946949	ns	0.208402	0.102	ns
Cj0715	Cj0715	-9.07844	-0.415164	0.282017	0.729138	ns	-0.062565	0.62	ns
Cj0716	Cj0716	-8.47685	-0.0474978	0.861824	1	ns	0.523587	0.00043	ns
Cj0717	Cj0717	-16.4978	-0.836833	0.114225	0.473713	ns	-0.344017	0.0155	ns
dnaE	Cj0718	-9.79025	0.567568	0.195109	0.633812	ns	0.96714	1.49e-06	sign
Cj0719c	Cj0719c	-12.9672	-0.508248	0.204409	0.645903	ns	-1.17339	8.75e-07	sign
flaC	Cj0720c	-8.54773	-0.0487816	0.859838	1	ns	0.499723	0.00137	ns
Cj0721c	Cj0721c	-13.8582	-0.210416	0.589983	0.918125	ns	0.378107	0.0101	ns
Cj0722c	Cj0722c	-17.3264	-0.936851	0.0980094	0.429737	ns	1.56981	5.42e-08	sign
Cj0723c	Cj0723c	-14.1214	-0.247351	0.521676	0.893853	ns	1.50139	1.74e-08	sign
Cj0724	Cj0724	-14.3032	-0.406484	0.329496	0.762254	ns	0.00429333	0.976	ns
mogA	Cj0725c	-13.2882	-0.669825	0.101392	0.441799	ns	-0.141742	0.398	ns
corA	Cj0726c	-11.9919	-0.771113	0.054421	0.292513	ns	0.232	0.0715	ns
Cj0727	Cj0727	-15.1729	1.64035	0.00130128	0.0177192	sign	0.211257	0.141	ns
Cj0728	Cj0728	-16.418	0.499594	0.360251	0.784567	ns	0.26894	NA	NA
Cj0729	Cj0729	-17.8213	0.0552318	1	1	ns	-0.17206	NA	NA
Cj0730	Cj0730	-34.9333	-30.1656	0.0694652	0.354094	ns	0.11718	NA	NA
Cj0731	Cj0731	-18.2854	0.303272	1	1	ns	-0.816815	0.000403	ns
Cj0732	Cj0732	-18.7443	2.24052	0.0191955	0.141286	ns	NA	NA	NA
Cj0733	Cj0733	-18.5642	-0.277707	0.825463	0.999656	ns	-0.670625	0.00587	ns
hisJ	Cj0734c	-10.7509	-0.106384	0.752332	0.967995	ns	-0.506587	0.000211	ns
Cj0735	Cj0735	-15.4971	-0.196663	0.637648	0.946949	ns	-1.37286	1.16e-06	sign
Cj0736	Cj0736	-19.4679	0.708293	0.770474	0.975933	ns	NA	NA	NA
Cj0737	Cj0737	-14.8545	0.774986	0.118112	0.481285	ns	-0.599522	0.000989	ns
Cj0738	Cj0738	-17.3473	0.594631	0.459227	0.85091	ns	NA	NA	NA
Cj0739	Cj0739	-19.1229	-0.512678	0.581607	0.914645	ns	-0.120027	0.448	ns
Cj0740	Cj0740	-21.5608	-0.277226	1	1	ns	NA	NA	NA
Cj0741	Cj0741	-17.6122	1.068	0.138796	0.528847	ns	0.4864	0.0133	ns
Cj0747	Cj0747	-35.7268	-28.5784	0.4	0.808911	ns	NA	NA	NA
Cj0748	Cj0748	-19.1295	-1.96662	0.0300228	0.191873	ns	NA	NA	NA
tonB3	Cj0753c	-12.5716	3.96674	6.45625e-15	5.02358e-13	sign	5.27595	7.46e-12	sign
cfrA	Cj0755	-11.2618	8.70776	2.84277e-42	2.32255e-39	sign	8.33668	3.89e-15	sign
hrcA	Cj0757	-11.0942	-0.417677	0.283924	0.730602	ns	-0.441298	0.00636	ns
grpE	Cj0758	-10.853	-0.341302	0.374123	0.791441	ns	0.863363	7.5e-06	sign
dnaK	Cj0759	-7.88492	-0.142663	0.684091	0.957024	ns	0.335628	0.0841	ns
Cj0760	Cj0760	-10.7445	0.243767	0.599776	0.925433	ns	-0.7436	0.000305	ns
Cj0761	Cj0761	-14.81	-0.570147	0.198103	0.638461	ns	-0.85342	0.000269	ns
aspB	Cj0762c	-11.3919	-0.510218	0.193867	0.632293	ns	-0.122412	0.297	ns
cysE	Cj0763c	-13.5647	0.366891	0.431942	0.826455	ns	-0.20602	0.153	ns
speA	Cj0764c	-10.6887	-0.00723035	0.947134	1	ns	-0.138433	0.275	ns
hisS	Cj0765c	-11.849	0.0854058	0.883934	1	ns	0.0376325	0.772	ns
tmk	Cj0766c	-14.9001	-0.794029	0.0718238	0.359249	ns	0.787627	8.93e-05	sign
coaD	Cj0767c	-13.279	0.355988	0.44631	0.838952	ns	NA	NA	NA
Cj0768c	Cj0768c	-15.4099	0.249231	0.664027	0.95079	ns	0.170363	0.262	ns
flgA	Cj0769c	-13.6936	0.369989	0.433568	0.828348	ns	0.650355	0.00273	ns
Cj0770c	Cj0770c	-13.0583	-0.708726	0.0836426	0.397754	ns	-0.636465	0.00338	ns
Cj0771c	Cj0771c	-11.9866	-0.852767	0.0334867	0.208845	ns	-0.142558	0.291	ns
Cj0772c	Cj0772c	-9.57111	-0.241084	0.517981	0.891866	ns	0.6987	9e-06	sign
Cj0773c	Cj0773c	-13.187	-0.441442	0.274737	0.718688	ns	-0.542515	0.00944	ns
Cj0774c	Cj0774c	-11.8215	-0.118338	0.732465	0.962266	ns	-0.0316833	0.822	ns
valS	Cj0775c	-10.1174	-0.0519384	0.855489	1	ns	-0.017155	0.874	ns
Cj0776c	Cj0776c	-9.25741	-0.352462	0.357426	0.784271	ns	0.0887225	0.555	ns
Cj0777	Cj0777	-11.1976	0.257683	0.578346	0.914645	ns	-0.071755	0.661	ns
peb2	Cj0778	-10.2949	-0.133733	0.702186	0.957851	ns	1.17599	2.65e-08	sign
tpx	Cj0779	-7.52467	1.65261	0.000193489	0.00367629	sign	3.74763	4.44e-15	sign
napA	Cj0780	-7.61088	-0.81958	0.0377032	0.229877	ns	-2.36536	1.64e-12	sign
napG	Cj0781	-10.313	-0.698251	0.0766517	0.378396	ns	-2.73092	6.28e-13	sign
napH	Cj0782	-9.65177	-0.443219	0.252976	0.694388	ns	-2.82189	1.81e-11	sign
napB	Cj0783	-10.0567	-0.863546	0.0292859	0.190166	ns	-2.74467	1.45e-12	sign
napL	Cj0784	-15.2973	-1.08483	0.0171458	0.130917	ns	-1.40088	NA	NA
napD	Cj0785	-16.7274	0.377652	0.586408	0.916928	ns	NA	NA	NA
Cj0786	Cj0786	-20.5629	-0.267624	0.660969	0.95079	ns	NA	NA	NA
Cj0787	Cj0787	-13.1148	-0.769421	0.062829	0.327996	ns	NA	NA	NA
Cj0788	Cj0788	-11.6652	-0.424528	0.27956	0.726234	ns	0.154853	0.418	ns
cca	Cj0789	-13.9493	-0.51261	0.218316	0.656183	ns	0.04562	0.733	ns
purU	Cj0790	-14.9197	-0.483735	0.269407	0.71575	ns	-0.615775	0.000847	ns
Cj0791c	Cj0791c	-14.1251	-0.546162	0.193666	0.632293	ns	0.475693	0.00554	ns
Cj0792	Cj0792	-35.2226	-29.587	0.164526	0.576902	ns	-0.54805	0.00533	ns
flgS	Cj0793	-15.8291	0.0619658	1	1	ns	1.08113	3.34e-06	sign
Cj0794	Cj0794	-16.4142	-0.59242	0.230677	0.669496	ns	-0.428365	0.026	ns
murF	Cj0795c	-12.4375	0.104574	0.852788	1	ns	-0.252005	0.0566	ns
Cj0796c	Cj0796c	-14.9119	-0.297368	0.485702	0.868856	ns	0.29012	0.0322	ns
Cj0797c	Cj0797c	-15.1364	0.657203	0.1869	0.619462	ns	NA	NA	NA
ddlA	Cj0798c	-15.2154	-1.32331	0.00419727	0.0448258	sign	-0.142808	0.318	ns
ruvA	Cj0799c	-14.801	-0.880475	0.0449085	0.257475	ns	-0.006285	0.969	ns
Cj0800c	Cj0800c	-11.6817	-0.232118	0.539336	0.898344	ns	-0.0829075	0.712	ns
Cj0801	Cj0801	-16.6941	-0.83861	0.113823	0.473713	ns	0.476332	0.00811	ns
cysS	Cj0802	-12.4603	-0.00310942	0.984332	1	ns	0.611252	0.000384	ns
msbA	Cj0803	-11.707	0.503695	0.257926	0.700411	ns	0.379933	0.022	ns
pyrD	Cj0804	-11.6182	0.428452	0.335983	0.769681	ns	0.149147	0.235	ns
Cj0805	Cj0805	-12.0568	-0.137953	0.698964	0.957851	ns	0.231273	0.114	ns
dapA	Cj0806	-9.63303	-0.0413934	0.874742	1	ns	-0.01323	0.914	ns
Cj0807	Cj0807	-9.5591	-0.0158205	0.922964	1	ns	0.097305	0.399	ns
Cj0808c	Cj0808c	-17.613	-0.73457	0.31013	0.751143	ns	-0.277807	0.0824	ns
Cj0809c	Cj0809c	-14.5109	-1.53479	0.000521152	0.0080336	sign	-0.587753	0.00108	ns
nadE	Cj0810	-14.4785	-0.168849	0.688404	0.957851	ns	1.19436	2.47e-07	sign
lpxK	Cj0811	-13.8535	0.29272	0.536905	0.897995	ns	0.992287	6.28e-06	sign
thrC	Cj0812	-12.1828	-0.373088	0.340574	0.774646	ns	0.778467	2.29e-05	sign
kdsB	Cj0813	-11.7981	-0.736104	0.0657431	0.33995	ns	0.40718	0.00708	ns
Cj0814	Cj0814	-19.4102	0.0619935	1	1	ns	-0.462305	0.0111	ns
Cj0815	Cj0815	-50.0161	0	1	1	ns	-0.03547	0.828	ns
Cj0816	Cj0816	-50.0161	0	1	1	ns	NA	NA	NA
glnH	Cj0817	-12.4332	0.671802	0.134497	0.518468	ns	0.150393	0.274	ns
Cj0818	Cj0818	-14.751	4.34145	1.33716e-14	9.93144e-13	sign	2.05829	1.4e-09	sign
Cj0819	Cj0819	-15.6114	2.92575	1.81589e-07	5.39484e-06	ns*	NA	NA	NA
fliP	Cj0820c	-13.0744	1.27382	0.00503092	0.0520287	sign	0.0363575	0.762	ns
glmU	Cj0821	-10.074	0.199106	0.672748	0.95079	ns	0.189397	0.167	ns
dfp	Cj0822	-12.793	-0.372016	0.343907	0.778316	ns	0.309165	0.0295	ns
Cj0823	Cj0823	-15.6778	-0.316426	0.493609	0.873857	ns	NA	NA	NA
uppS	Cj0824	-15.524	-0.0482064	1	1	ns	-0.257335	0.0699	ns
Cj0825	Cj0825	-50.0161	0	1	1	ns	NA	NA	NA
Cj0826	Cj0826	-15.618	-0.252751	0.576536	0.914645	ns	0.631955	0.00256	ns
truA	Cj0827	-17.489	-0.115199	1	1	ns	-0.0677	0.686	ns
ilvA	Cj0828c	-12.6463	0.180396	0.719789	0.960471	ns	-0.298387	0.0349	ns
Cj0829c	Cj0829c	-19.3893	-1.45717	0.13274	0.517655	ns	NA	NA	NA
Cj0830	Cj0830	-18.8615	-1.67753	0.0460909	0.260599	ns	0.552743	0.000549	ns
trmA	Cj0831c	-18.5568	-1.08926	0.285358	0.731028	ns	-1.45558	1.69e-07	sign
Cj0832c	Cj0832c	-11.5021	-0.719747	0.0704386	0.354143	ns	-1.50497	6.27e-07	sign
Cj0833c	Cj0833c	-12.7456	-1.12183	0.00608266	0.0595154	sign	-1.6791	5.74e-10	sign
Cj0834c	Cj0834c	-12.733	-1.03507	0.0110513	0.0976096	ns	-1.7754	4.54e-10	sign
acnB	Cj0835c	-7.98298	-0.542447	0.164236	0.576902	ns	-0.248265	0.0365	ns
ogt	Cj0836	-16.9531	-0.42397	0.397771	0.808911	ns	NA	NA	NA
Cj0837c	Cj0837c	-15.1067	-0.952528	0.0333196	0.208599	ns	0.247213	0.155	ns
metG	Cj0838c	-11.2391	-0.401205	0.302569	0.744575	ns	0.837305	1.16e-06	sign
Cj0839c	Cj0839c	-15.3275	-0.0375372	0.899426	1	ns	NA	NA	NA
fbp	Cj0840c	-12.2301	-0.627861	0.116063	0.477702	ns	0.0191625	0.893	ns
mobB	Cj0841c	-17.3448	-2.69709	2.38612e-05	0.000534099	sign	0.950712	2.12e-05	sign
Cj0842	Cj0842	-14.6882	-0.755803	0.0847289	0.400401	ns	-0.11494	0.426	ns
Cj0843c	Cj0843c	-13.1242	-1.24122	0.00268356	0.0316136	sign	0.02187	0.872	ns
Cj0844c	Cj0844c	-16.1908	-1.41452	0.00738671	0.0697681	ns*	-0.866618	2.66e-06	sign
gltX	Cj0845c	-12.3054	0.233809	0.618301	0.938945	ns	0.525068	0.00113	ns
Cj0846	Cj0846	-12.4381	0.146099	0.778814	0.980417	ns	0.09915	0.52	ns
psd	Cj0847	-14.5535	-1.04319	0.0169013	0.129656	ns	-0.438563	0.021	ns
Cj0848c	Cj0848c	-16.8792	-0.232647	0.686452	0.95783	ns	NA	NA	NA
Cj0849c	Cj0849c	-14.3291	-0.707317	0.0980979	0.429737	ns	NA	NA	NA
Cj0850c	Cj0850c	-17.5668	-0.473588	0.394706	0.808911	ns	-0.31139	0.0325	ns
Cj0851c	Cj0851c	-20.7752	1.32481	1	1	ns	-0.776925	0.00058	ns
Cj0852c	Cj0852c	-14.2016	-0.115111	0.785802	0.983908	ns	-1.01203	3.25e-06	sign
hemL	Cj0853c	-9.86457	-0.0375206	0.882041	1	ns	-0.929948	1.4e-06	sign
Cj0854c	Cj0854c	-14.1619	-0.404245	0.330745	0.762254	ns	-0.525255	0.00135	ns
folD	Cj0855	-13.3327	-0.124868	0.731122	0.962266	ns	0.844398	5.66e-06	sign
lepP	Cj0856	-11.2556	-0.462804	0.23752	0.677362	ns	0.456207	0.00275	ns
moeA	Cj0857c	-12.6724	-0.196099	0.603086	0.929279	ns	-0.373123	0.032	ns
murA	Cj0858c	-10.0732	0.20299	0.667564	0.95079	ns	-0.20688	0.115	ns
Cj0859c	Cj0859c	-11.2683	-2.99496	8.15883e-13	5.33261e-11	ns*	-0.07969	0.64	ns
Cj0860	Cj0860	-15.0915	-0.357569	0.414544	0.81958	ns	0.42448	0.00439	ns
pabA	Cj0861c	-19.4229	-0.570556	0.532628	0.896801	ns	-0.57968	NA	NA
pabB	Cj0862c	-15.4466	-0.509065	0.288732	0.732059	ns	0.02703	0.839	ns
xerD	Cj0863c	-13.3641	0.387932	0.401309	0.80918	ns	0.879647	1.83e-05	sign
Cj0864	Cj0864	-14.8822	-0.812516	0.0703812	0.354143	ns	-0.181565	0.272	ns
dsbB	Cj0865	-15.3948	-0.391626	0.372298	0.791072	ns	-0.54124	NA	NA
dsbA	Cj0872	-14.4093	-1.18526	0.00600184	0.0593041	sign	0.699732	3.81e-05	sign
Cj0873c	Cj0873c	-14.5111	0.379296	0.429295	0.825376	ns	0.370517	0.0117	ns
Cj0874c	Cj0874c	-11.0569	1.05858	0.0159447	0.126474	ns	0.428163	0.00368	ns
Cj0876c	Cj0876c	-15.3152	-0.175586	0.673234	0.95079	ns	0.42137	0.0033	ns
Cj0877c	Cj0877c	-50.0161	0	1	1	ns	NA	NA	NA
Cj0878	Cj0878	-34.4475	-31.1371	0.00602478	0.0593041	ns*	NA	NA	NA
Cj0879c	Cj0879c	-13.9431	0.673431	0.148592	0.548078	ns	-0.0181067	0.894	ns
Cj0880c	Cj0880c	-18.8495	-1.69565	0.0460909	0.260599	ns	0.0701733	0.779	ns
Cj0881c	Cj0881c	-14.4359	0.226563	0.650463	0.95079	ns	0.27302	NA	NA
flhA	Cj0882c	-11.2061	0.436163	0.32726	0.760473	ns	0.191185	0.213	ns
Cj0883c	Cj0883c	-16.5821	-0.927723	0.096847	0.429737	ns	0.585677	0.000802	ns
rpsO	Cj0884	-14.8144	-0.0312632	1	1	ns	-0.180895	0.293	ns
ftsK	Cj0886c	-10.6282	-0.108798	0.74739	0.965403	ns	-0.60365	0.000658	ns
flgL	Cj0887c	-11.5252	-2.23279	5.29354e-08	1.80201e-06	sign	NA	NA	NA
Cj0888c	Cj0888c	-12.6351	0.460159	0.313543	0.751143	ns	-0.525663	0.00301	ns
Cj0889c	Cj0889c	-19.3652	0.942142	0.581607	0.914645	ns	-0.495425	0.012	ns
Cj0890c	Cj0890c	-16.7053	-1.36834	0.0153228	0.122134	ns	-0.27805	0.117	ns
serA	Cj0891c	-9.83078	0.0445915	0.961397	1	ns	-0.72733	3.16e-05	sign
Cj0892c	Cj0892c	-11.3525	0.0398837	0.973085	1	ns	-1.18586	5.06e-07	sign
rpsA	Cj0893c	-7.93751	-0.0388031	0.878823	1	ns	-0.393155	0.00272	ns
ispH	Cj0894c	-13.309	-0.549543	0.174591	0.595579	ns	0.16559	0.233	ns
aroA	Cj0895c	-11.8738	-0.361845	0.353008	0.779194	ns	-0.125053	0.325	ns
pheT	Cj0896c	-11.2832	-0.23277	0.53398	0.896941	ns	0.478762	0.00102	ns
pheS	Cj0897c	-10.2589	-0.58715	0.134467	0.518468	ns	0.69965	3.82e-05	sign
Cj0898	Cj0898	-12.3224	0.0353639	1	1	ns	-0.352915	0.0521	ns
thiJ	Cj0899c	-11.4448	-0.00854536	0.937286	1	ns	0.374042	0.00856	ns
Cj0900c	Cj0900c	-18.5065	-2.38753	0.00825816	0.0766695	sign	-0.478343	0.00913	ns
Cj0901	Cj0901	-13.6685	0.0630137	1	1	ns	0.93886	5.31e-06	sign
glnQ	Cj0902	-13.6106	-0.535966	0.191262	0.626337	ns	0.376312	0.11	ns
Cj0903c	Cj0903c	-10.6034	-0.768571	0.0523838	0.285317	ns	-1.1589	1.11e-07	sign
Cj0904c	Cj0904c	-15.9021	0.489127	0.393553	0.808887	ns	NA	NA	NA
alr	Cj0905c	-10.3666	0.990345	0.0236078	0.161403	ns	-0.0841867	0.61	ns
Cj0906c	Cj0906c	-10.6419	0.103442	0.849933	1	ns	1.09884	3.39e-07	sign
Cj0908	Cj0908	-34.4475	-31.1371	0.00602478	0.0593041	ns*	-0.20335	0.143	ns
Cj0909	Cj0909	-13.8602	-1.29502	0.0021724	0.0268917	ns*	-1.80562	2.61e-09	sign
Cj0910	Cj0910	-18.0144	-1.74749	0.0178732	0.135208	ns	-1.67164	1.09e-09	sign
Cj0911	Cj0911	-16.1561	-0.920297	0.0696799	0.354094	ns	-1.32869	3.8e-07	sign
cysM	Cj0912c	-10.0818	0.742269	0.088857	0.41148	ns	3.17745	2.34e-13	sign
hupB	Cj0913c	-7.20906	-0.972232	0.0140189	0.114256	ns	-1.09386	5.3e-05	sign
Cj0914c	Cj0914c	-12.5573	-0.173964	0.635695	0.946949	ns	0.83622	3.63e-05	sign
Cj0915	Cj0915	-13.5895	1.36483	0.00319496	0.0357573	sign	1.19463	1.71e-06	sign
Cj0916c	Cj0916c	-15.5964	-1.43415	0.00261612	0.0312025	sign	1.94251	1.86e-06	sign
cstA	Cj0917c	-11.5358	-0.729293	0.0666708	0.34366	ns	0.92245	1.22e-06	sign
prsA	Cj0918c	-8.47164	0.15843	0.745524	0.964855	ns	0.173945	0.147	ns
Cj0919c	Cj0919c	-14.7569	-1.48636	0.00083507	0.0118652	ns*	NA	NA	NA
Cj0920c	Cj0920c	-13.1079	-0.614809	0.130709	0.515198	ns	-1.48861	8.38e-10	sign
peb1A	Cj0921c	-9.28469	-0.449277	0.246424	0.683148	ns	-0.593897	0.00962	ns
pebC	Cj0922c	-11.89	-1.23319	0.00223497	0.0272533	sign	-0.324003	0.0138	ns
cheR	Cj0923c	-14.4775	-0.090911	0.783595	0.98291	ns	0.447545	0.00186	ns
cheB_	Cj0924c	-13.2115	0.0830871	0.922705	1	ns	-0.0160075	0.886	ns
rpiB	Cj0925	-11.0348	0.0411104	0.986227	1	ns	0.289077	0.0594	ns
Cj0926	Cj0926	-14.8165	-0.504796	0.244352	0.683148	ns	NA	NA	NA
apt	Cj0927	-12.6278	-0.488253	0.21987	0.658206	ns	-0.0823133	0.606	ns
Cj0928	Cj0928	-12.9002	-0.914724	0.0252634	0.17058	ns	-0.163637	0.205	ns
pepA	Cj0929	-10.299	0.0236437	1	1	ns	-0.25702	0.0567	ns
Cj0930	Cj0930	-12.3399	-0.107793	0.761429	0.972639	ns	0.0521225	0.658	ns
argH	Cj0931c	-11.194	-0.458446	0.241271	0.680639	ns	0.017875	0.886	ns
pckA	Cj0932c	-10.0211	-0.304989	0.42236	0.822251	ns	0.258313	0.0357	ns
pycB	Cj0933c	-8.81886	0.196385	0.677274	0.953234	ns	-0.0075525	0.945	ns
Cj0934c	Cj0934c	-15.4206	0.169044	0.79206	0.987959	ns	0.098385	0.557	ns
Cj0935c	Cj0935c	-13.3786	-0.421832	0.291612	0.734091	ns	-0.0371133	0.788	ns
atpE	Cj0936	-10.0222	0.101941	0.852631	1	ns	0.15264	0.166	ns
Cj0937	Cj0937	-15.8456	-0.180194	0.727553	0.962266	ns	0.14495	0.34	ns
aas	Cj0938c	-11.3921	0.291974	0.522417	0.893853	ns	0.257922	0.0914	ns
Cj0939c	Cj0939c	-35.7268	-28.5784	0.4	0.808911	ns	0.521025	0.00412	ns
glnP	Cj0940c	-17.4978	-0.404918	0.487907	0.8694	ns	0.00544667	0.969	ns
Cj0941c	Cj0941c	-13.765	0.314809	0.521252	0.893853	ns	-0.100593	0.425	ns
secA	Cj0942c	-9.59218	-0.129673	0.708553	0.960013	ns	-0.216248	0.095	ns
lolA	Cj0943	-16.6151	-2.99981	6.74752e-08	2.20509e-06	sign	0.627067	0.000362	ns
Cj0944c	Cj0944c	-14.148	-0.12324	0.746375	0.964855	ns	0.644532	0.0128	ns
Cj0945c	Cj0945c	-14.531	-0.220454	0.603498	0.929279	ns	-0.2843	0.0434	ns
Cj0946	Cj0946	-15.6468	-0.456542	0.352892	0.779194	ns	2.8782	6.04e-10	sign
Cj0947c	Cj0947c	-11.778	0.571918	0.195898	0.634787	ns	-0.452685	0.00757	ns
Cj0948c	Cj0948c	-16.5326	-1.27913	0.0139639	0.114256	ns	-2.24268	2.59e-08	sign
Cj0949c	Cj0949c	-15.1913	-1.28165	0.00557786	0.0559155	ns*	-1.25257	9.94e-08	sign
Cj0950c	Cj0950c	-12.183	-0.719152	0.0735277	0.366294	ns	0.055725	0.72	ns
Cj0951c	Cj0951c	-17.7232	0.354027	0.762516	0.972639	ns	-0.154565	0.227	ns
Cj0952c	Cj0952c	-13.2353	-0.040655	0.894435	1	ns	0.03109	0.787	ns
purH	Cj0953c	-9.34923	0.463942	0.292019	0.734091	ns	-0.73296	0.000703	ns
Cj0954c	Cj0954c	-11.3785	0.485725	0.272619	0.716645	ns	-0.210613	0.12	ns
purL	Cj0955c	-10.0193	0.403318	0.36371	0.785201	ns	-0.290863	0.088	ns
trmE	Cj0956c	-13.6026	0.180259	0.717942	0.960471	ns	-0.48986	0.0216	ns
Cj0957c	Cj0957c	-10.9939	-0.210893	0.568483	0.914011	ns	-0.270345	0.154	ns
Cj0958c	Cj0958c	-11.1914	-0.250153	0.505517	0.886283	ns	-0.0863667	0.489	ns
Cj0959c	Cj0959c	-16.7457	-1.25571	0.0280491	0.18707	ns	0.09597	0.51	ns
rnpA	Cj0960c	-12.4557	0.101219	0.866254	1	ns	-0.055215	0.747	ns
rpmH	Cj0961c	-12.817	0.202877	0.681555	0.955932	ns	-0.46842	0.00242	ns
Cj0962	Cj0962	-18.5083	-0.767824	0.39145	0.805757	ns	1.54394	3.1e-09	sign
Cj0963	Cj0963	-19.3868	-1.45206	0.13274	0.517655	ns	0.70021	0.000294	ns
Cj0964	Cj0964	-14.0239	-0.57091	0.169704	0.587143	ns	0.269573	0.0827	ns
Cj0965c	Cj0965c	-15.8302	-0.844441	0.0718937	0.359249	ns	-0.35653	0.0136	ns
Cj0967	Cj0967	-13.1559	0.465578	0.313596	0.751143	ns	NA	NA	NA
Cj0968	Cj0968	-35.7191	-28.5939	1	1	ns	NA	NA	NA
Cj0970	Cj0970	-50.0161	0	1	1	ns	NA	NA	NA
Cj0971	Cj0971	-50.0161	0	1	1	ns	-0.42269	0.113	ns
Cj0972	Cj0972	-50.0161	0	1	1	ns	NA	NA	NA
Cj0973	Cj0973	-50.0161	0	1	1	ns	0.0422075	0.787	ns
Cj0974	Cj0974	-50.0161	0	1	1	ns	NA	NA	NA
Cj0975	Cj0975	-17.1111	0.969845	0.139718	0.529696	ns	NA	NA	NA
Cj0976	Cj0976	-15.6665	0.0636525	0.918188	1	ns	-0.11632	0.586	ns
Cj0977	Cj0977	-13.6241	-1.52062	0.000287489	0.00494481	ns*	-1.21107	1.15e-07	sign
Cj0978c	Cj0978c	-13.9198	-0.48885	0.241598	0.680639	ns	-0.613722	0.000969	ns
Cj0979c	Cj0979c	-14.7672	0.00675665	1	1	ns	0.30785	NA	NA
cjaB	Cj0980	-11.1108	-0.521731	0.184556	0.614471	ns	-0.168035	0.169	ns
cjaA	Cj0981c	-14.4444	-0.222293	0.588681	0.917848	ns	1.22095	9.69e-08	sign
Cj0982c	Cj0982c	-10.4941	-0.331717	0.387343	0.804216	ns	1.28928	1.97e-07	sign
Cj0983	Cj0983	-13.4513	-0.509949	0.210308	0.64961	ns	1.31344	4.49e-08	sign
Cj0984	Cj0984	-16.2481	-1.84917	0.000511275	0.00799037	sign	1.3032	2.05e-06	sign
hipO	Cj0985c	-12.06	0.00679397	0.972146	1	ns	0.911207	5.17e-06	sign
Cj0986c	Cj0986c	-18.4112	-3.40313	9.69589e-05	0.00198039	ns*	0.997003	4.87e-06	sign
Cj0987c	Cj0987c	-17.5102	-0.733083	0.274896	0.718688	ns	0.318425	0.0285	ns
Cj0988c	Cj0988c	-50.0161	0	1	1	ns	NA	NA	NA
Cj0989	Cj0989	-50.0161	0	1	1	ns	NA	NA	NA
Cj0990c	Cj0990c	-18.7543	0.149044	1	1	ns	-0.04826	NA	NA
Cj0991c	Cj0991c	-12.1612	0.00978431	0.974439	1	ns	-0.277715	0.0368	ns
hemN	Cj0992c	-11.8097	-0.219731	0.556116	0.911139	ns	-0.335612	0.0142	ns
Cj0993c	Cj0993c	-12.0349	-0.0585435	0.847776	1	ns	-0.210193	0.199	ns
argF	Cj0994c	-9.92072	-0.117797	0.731108	0.962266	ns	0.144315	0.172	ns
hemB	Cj0995c	-9.61624	0.196115	0.678636	0.953474	ns	0.745415	0.000187	ns
ribA	Cj0996	-10.7682	-0.172067	0.633463	0.946949	ns	0.106002	0.418	ns
Cj0997	Cj0997	-17.7134	0.534277	0.469617	0.856845	ns	0.9546	0.000112	ns
Cj0998c	Cj0998c	-9.86603	-0.409218	0.289826	0.732059	ns	1.3703	8.07e-08	sign
Cj0999c	Cj0999c	-16.5306	-0.492701	0.353295	0.779194	ns	1.27221	4.78e-07	sign
Cj1000	Cj1000	-15.9998	-0.438509	0.341329	0.774646	ns	1.35757	5.92e-06	sign
rpoD	Cj1001	-11.1676	-0.473629	0.225204	0.664229	ns	-0.706758	8.14e-05	sign
Cj1002c	Cj1002c	-15.706	-1.23671	0.0114809	0.0990084	ns	-0.239975	0.165	ns
Cj1003c	Cj1003c	-13.5262	-0.0193794	0.946669	1	ns	-0.147003	0.332	ns
Cj1004	Cj1004	-34.3384	-31.3553	0.0278372	0.00278372	ns*	-0.310137	0.087	ns
Cj1005c	Cj1005c	-10.9202	-0.282875	0.45803	0.850479	ns	-0.284197	0.0338	ns
Cj1006c	Cj1006c	-10.7539	0.185942	0.69802	0.957851	ns	-0.60202	0.00036	ns
Cj1007c	Cj1007c	-12.2975	0.0287905	1	1	ns	-0.470885	0.00258	ns
aroB	Cj1008c	-12.5905	-0.712959	0.0774053	0.379821	ns	-0.20562	0.136	ns
Cj1009c	Cj1009c	-13.0565	0.0588861	1	1	ns	0.54957	0.00224	ns
tgt	Cj1010	-12.9402	0.463114	0.307683	0.749261	ns	0.693577	8.22e-05	sign
Cj1011	Cj1011	-19.3775	-1.45743	0.13274	0.517655	ns	0.268848	0.143	ns
Cj1012c	Cj1012c	-15.5086	-0.782463	0.0929037	0.421194	ns	0.35323	NA	NA
Cj1013c	Cj1013c	-10.9831	-0.183394	0.615376	0.937116	ns	0.292007	0.0808	ns
livF	Cj1014c	-11.3414	0.121995	0.815821	0.9959	ns	-0.08598	0.575	ns
livG	Cj1015c	-12.5704	-0.096987	0.776622	0.978412	ns	0.478795	0.00754	ns
livM	Cj1016c	-12.6284	-0.386049	0.325849	0.760473	ns	-0.401915	0.00317	ns
livH	Cj1017c	-12.1738	-0.381298	0.329523	0.762254	ns	0.282303	0.0375	ns
livK	Cj1018c	-12.0042	-0.0532031	0.854719	1	ns	0.297822	0.0395	ns
livJ	Cj1019c	-12.0238	-0.396963	0.312193	0.751143	ns	-0.597917	0.00329	ns
Cj1020c	Cj1020c	-15.3999	-1.52469	0.00112865	0.0154976	sign	0.268037	0.0547	ns
Cj1021c	Cj1021c	-18.822	-3.74955	1.59872e-05	0.000373187	sign	0.54768	0.00673	ns
Cj1022c	Cj1022c	-16.6012	-0.359033	0.484244	0.868481	ns	-0.153295	0.227	ns
asd	Cj1023c	-13.5299	-1.28597	0.00215649	0.0268917	sign	-0.0850125	0.458	ns
flgR	Cj1024c	-11.587	-1.49856	0.000209953	0.00389844	sign	-0.230937	0.106	ns
Cj1025c	Cj1025c	-18.9174	-0.913998	0.448973	0.840346	ns	-0.208308	0.134	ns
Cj1026c	Cj1026c	-10.9797	-1.2696	0.00155269	0.0206268	ns*	-0.154375	0.268	ns
gyrA	Cj1027c	-8.23274	0.189768	0.68907	0.957851	ns	-0.55474	0.000675	ns
Cj1028c	Cj1028c	-13.8621	-0.369451	0.367604	0.787972	ns	-0.700268	0.000187	ns
mapA	Cj1029c	-10.5911	-0.382004	0.323169	0.760473	ns	0.251645	0.0236	ns
lepA	Cj1030c	-9.91293	0.287677	0.526002	0.895801	ns	0.613803	0.00028	ns
cmeD	Cj1031	-11.727	0.222386	0.639028	0.946949	ns	-0.197047	0.149	ns
cmeE	Cj1032	-11.8225	-0.152756	0.671455	0.95079	ns	-1.429	2.33e-07	sign
cmeF	Cj1033	-11.6555	0.085467	0.886356	1	ns	-0.905307	0.000695	ns
fedC	Cj1034c	-12.1254	-4.29785	2.8321e-22	3.55973e-20	ns*	-0.616405	0.000304	ns
Cj1035c	Cj1035c	-15.0848	-0.553263	0.20732	0.646489	ns	-0.73168	2.5e-05	sign
Cj1036c	Cj1036c	-14.0029	-0.930369	0.0283697	0.187249	ns	-0.55682	0.00527	ns
pycA	Cj1037c	-11.3036	-0.230024	0.538215	0.898308	ns	0.126408	0.305	ns
Cj1038	Cj1038	-14.2264	0.235178	0.663205	0.95079	ns	0.32281	0.0751	ns
murG	Cj1039	-14.4127	-0.45507	0.273122	0.716645	ns	-0.292913	0.0797	ns
Cj1040c	Cj1040c	-14.7823	-0.20779	0.605289	0.929279	ns	-0.98115	6.27e-05	sign
Cj1041c	Cj1041c	-12.1273	-0.109374	0.748203	0.96569	ns	0.0190575	0.938	ns
Cj1042c	Cj1042c	-20.2717	0.314771	1	1	ns	-0.504465	0.00154	ns
Cj1043c	Cj1043c	-14.1583	0.40046	0.398769	0.808911	ns	-0.5452	0.00154	ns
thiH	Cj1044c	-11.6467	-0.0725044	0.817597	0.996191	ns	-0.150645	0.212	ns
thiG	Cj1045c	-11.2163	-0.0285728	0.903932	1	ns	0.063755	0.603	ns
moeB	Cj1046c	-11.3592	-0.0333204	0.891601	1	ns	0.200123	0.294	ns
Cj1047c	Cj1047c	-14.9168	-1.06043	0.0182852	0.137034	ns	-0.291863	0.0312	ns
dapE	Cj1048c	-11.3816	0.204636	0.665376	0.95079	ns	-0.0649425	0.682	ns
Cj1049c	Cj1049c	-16.5358	0.138776	0.868388	1	ns	0.35884	0.0112	ns
Cj1050c	Cj1050c	-12.0422	-0.060708	0.84309	1	ns	0.709832	0.000233	ns
Cj1051c	Cj1051c	-11.4702	-0.141824	0.691321	0.957851	ns	-0.332407	0.0492	ns
mutS	Cj1052c	-11.6049	-0.0573162	0.845737	1	ns	0.170173	0.308	ns
Cj1053c	Cj1053c	-18.7332	-1.93108	0.0429136	0.251329	ns	0.106937	0.618	ns
murC	Cj1054c	-11.477	-0.111913	0.743387	0.964631	ns	-0.0123733	0.932	ns
Cj1055c	Cj1055c	-12.4031	0.309975	0.502734	0.885122	ns	-0.271093	0.122	ns
Cj1056c	Cj1056c	-11.8159	-0.0328996	0.892223	1	ns	-0.775408	8.89e-05	sign
Cj1057c	Cj1057c	-11.2914	0.230528	0.62423	0.94269	ns	-0.223325	0.119	ns
guaB	Cj1058c	-9.25239	0.292705	0.517676	0.891866	ns	-0.117498	0.355	ns
gatA	Cj1059c	-10.2504	-0.0727976	0.815594	0.9959	ns	0.13459	0.284	ns
Cj1060c	Cj1060c	-15.9551	-0.440321	0.353973	0.779505	ns	NA	NA	NA
ileS	Cj1061c	-8.43854	-0.00469667	0.944133	1	ns	-0.0499267	0.692	ns
Cj1062	Cj1062	-14.3605	0.238343	0.651344	0.95079	ns	0.222675	0.168	ns
Cj1063	Cj1063	-18.5814	0.086316	1	1	ns	-0.54328	NA	NA
rdxA	Cj1066	-18.3669	0.51538	0.70164	0.957851	ns	NA	NA	NA
pgsA	Cj1067	-14.7095	0.10725	0.886375	1	ns	0.342707	0.0483	ns
Cj1068	Cj1068	-12.8957	-0.0629506	0.846268	1	ns	-0.685763	7.51e-05	sign
Cj1069	Cj1069	-20.2676	0.322928	1	1	ns	-1.35843	3.88e-07	sign
rpsF	Cj1070	-10.844	-0.513989	0.189655	0.62479	ns	1.27456	5.25e-07	sign
ssb	Cj1071	-8.35901	-0.12748	0.711598	0.960471	ns	1.82524	3.95e-09	sign
rpsR	Cj1072	-13.0058	-0.700184	0.0837377	0.397754	ns	0.37005	NA	NA
lon	Cj1073c	-10.5194	-0.396933	0.303959	0.746218	ns	0.524455	0.00103	ns
Cj1074c	Cj1074c	-13.1035	-0.0636499	0.847211	1	ns	0.685327	4.91e-05	sign
Cj1075	Cj1075	-12.8737	-0.786925	0.0530022	0.286231	ns	-0.61036	6.05e-05	sign
proC	Cj1076	-10.6264	-0.263735	0.484734	0.868481	ns	-1.36073	4.01e-08	sign
Cj1077	Cj1077	-35.7191	-28.5939	1	1	ns	NA	NA	NA
Cj1078	Cj1078	-50.0161	0	1	1	ns	NA	NA	NA
Cj1079	Cj1079	-20.2776	0.332519	1	1	ns	-1.01493	1.43e-05	sign
hemD	Cj1080c	-17.6432	0.229134	0.773571	0.976895	ns	-1.985	2.19e-07	sign
thiE	Cj1081c	-12.0941	0.188076	0.698375	0.957851	ns	-1.06988	4.78e-05	sign
thiD	Cj1082c	-11.569	-0.0846035	0.798969	0.989193	ns	-0.747895	0.00011	ns
Cj1083c	Cj1083c	-13.8197	-0.557319	0.177251	0.602138	ns	-1.09631	2.83e-05	sign
Cj1084c	Cj1084c	-13.0651	-0.288078	0.459304	0.85091	ns	-1.15986	1.29e-06	sign
mfd	Cj1085c	-11.3267	0.220106	0.64076	0.946949	ns	-1.1032	3.18e-06	sign
Cj1086c	Cj1086c	-11.254	-0.223615	0.548149	0.905637	ns	-1.22562	1.13e-07	sign
Cj1087c	Cj1087c	-10.6743	-0.174796	0.631038	0.946949	ns	-0.24035	0.0958	ns
folC	Cj1088c	-14.889	-0.412419	0.341373	0.774646	ns	0.122437	0.446	ns
Cj1089c	Cj1089c	-16.5577	-1.07428	0.0483618	0.267875	ns	1.04985	NA	NA
Cj1090c	Cj1090c	-13.2099	-0.435803	0.2773	0.72266	ns	-0.07517	0.651	ns
leuS	Cj1091c	-10.3734	-0.207866	0.572522	0.914645	ns	-0.551673	0.0025	ns
secF	Cj1092c	-10.127	-0.102412	0.760208	0.972639	ns	0.355027	0.0134	ns
secD	Cj1093c	-10.0901	0.0812186	0.891829	1	ns	0.275857	0.0511	ns
yajC	Cj1094c	-14.3644	-0.683028	0.111878	0.468742	ns	0.521103	0.00298	ns
Cj1095	Cj1095	-18.6612	-0.0489259	1	1	ns	1.01086	0.000254	ns
metK	Cj1096c	-7.33886	0.522708	0.232107	0.672451	ns	0.015385	0.897	ns
Cj1097	Cj1097	-12.6738	0.044923	1	1	ns	-0.731522	0.00014	ns
pyrB	Cj1098	-12.2925	-0.162903	0.657909	0.95079	ns	-1.42749	3.64e-07	sign
Cj1099	Cj1099	-12.1224	-0.431422	0.272019	0.716645	ns	-0.919105	1.21e-05	sign
Cj1100	Cj1100	-17.7086	-1.61035	0.016447	0.127973	ns	-1.44685	NA	NA
Cj1101	Cj1101	-12.9854	-0.15932	0.671688	0.95079	ns	NA	NA	NA
truB	Cj1102	-17.2888	0.482114	0.552398	0.907154	ns	NA	NA	NA
csrA	Cj1103	-16.4868	0.377253	0.524849	0.895801	ns	NA	NA	NA
ispE	Cj1104	-14.5593	-0.222251	0.596946	0.922717	ns	0.33982	0.0564	ns
smpB	Cj1105	-13.9814	-0.492288	0.236373	0.677362	ns	0.110753	0.486	ns
Cj1106	Cj1106	-12.3474	-0.355948	0.362803	0.785201	ns	-0.20898	0.224	ns
cplS	Cj1107	-13.5983	-0.714083	0.0825163	0.397554	ns	-0.20122	0.17	ns
clpA	Cj1108	-12.0133	-0.562391	0.157716	0.567637	ns	-0.953782	2.21e-05	sign
aat	Cj1109	-14.3123	-1.38356	0.001402	0.0187776	sign	NA	NA	NA
Cj1110c	Cj1110c	-7.92712	0.147058	0.765882	0.973691	ns	0.53921	0.000217	ns
Cj1111c	Cj1111c	-17.5626	0.370296	0.677881	0.953234	ns	0.226713	0.105	ns
Cj1112c	Cj1112c	-12.2122	0.139376	0.788539	0.985825	ns	0.083865	0.538	ns
Cj1113	Cj1113	-16.9424	0.100917	1	1	ns	0.458145	0.018	ns
pssA	Cj1114c	-12.6144	-0.0618822	0.843828	1	ns	0.308742	0.0263	ns
Cj1115c	Cj1115c	-12.4366	-0.247208	0.517229	0.891866	ns	0.556103	0.000792	ns
ftsH	Cj1116c	-8.44268	0.391411	0.377084	0.793936	ns	-0.07931	0.517	ns
prmA	Cj1117c	-13.1382	-0.515243	0.206612	0.646489	ns	-0.795825	1.87e-05	sign
cheY	Cj1118c	-9.28102	-0.532523	0.172451	0.58951	ns	-0.0821925	0.499	ns
pglG	Cj1119c	-15.084	0.0533859	1	1	ns	-0.333645	0.0154	ns
pglF	Cj1120c	-9.93938	0.413687	0.35078	0.779194	ns	0.170148	0.199	ns
pglE	Cj1121c	-10.859	0.0763254	0.902847	1	ns	0.234135	0.0725	ns
cj1122c	Cj1122c	-19.6636	1.53093	0.376782	0.793936	ns	1.02537	1.97e-06	sign
pglD	Cj1123c	-12.6447	0.686954	0.12633	0.502248	ns	-0.67807	NA	NA
pglC	Cj1124c	-12.3766	0.549049	0.216903	0.656183	ns	-0.0969375	0.586	ns
pglA	Cj1125c	-13.3156	0.385913	0.410269	0.817537	ns	0.05795	0.652	ns
pglB	Cj1126c	-13.0835	-0.719156	0.0784976	0.382881	ns	0.374503	0.00927	ns
pglJ	Cj1127c	-13.6972	-0.182329	0.639003	0.946949	ns	-0.657833	0.000137	ns
pglI	Cj1128c	-12.6188	-0.0991247	0.774851	0.977689	ns	0.183265	0.196	ns
pglH	Cj1129c	-14.0244	-0.23091	0.560321	0.912826	ns	0.26373	0.143	ns
pglK	Cj1130c	-11.0927	-0.147717	0.677508	0.953234	ns	0.366435	0.0529	ns
gne	Cj1131c	-11.335	-0.638401	0.107452	0.459624	ns	0.0976825	0.431	ns
Cj1132c	Cj1132c	-13.3479	0.0806336	0.915385	1	ns	-0.28341	0.129	ns
waaC	Cj1133	-12.4406	-0.242467	0.520737	0.893853	ns	0.745065	0.000194	ns
htrB	Cj1134	-14.3375	-0.124101	0.766271	0.973691	ns	0.0903667	0.506	ns
Cj1135	Cj1135	-14.7427	-1.10073	0.0143068	0.115729	ns	-0.04777	0.741	ns
Cj1136	Cj1136	-14.9239	-0.314123	0.463047	0.854497	ns	0.144077	0.245	ns
Cj1137c	Cj1137c	-34.7354	-30.5614	0.0300586	0.191873	ns	NA	NA	NA
Cj1138	Cj1138	-19.2314	-2.92747	0.00401227	0.0432757	sign	-0.263917	0.0992	ns
Cj1139c	Cj1139c	-15.4753	-0.438035	0.347719	0.779194	ns	-0.197018	0.35	ns
Cj1140	Cj1140	-12.4655	-0.210965	0.580606	0.914645	ns	0.25377	0.0676	ns
neuB1	Cj1141	-10.833	-0.237294	0.526297	0.895801	ns	-0.347805	0.0277	ns
neuC1	Cj1142	-13.9449	-0.484459	0.248194	0.683894	ns	-0.194898	0.198	ns
neuA1	Cj1143	-14.2676	-0.77535	0.0699056	0.354094	ns	0.256635	0.16	ns
Cj1144c	Cj1144c	-12.7391	-0.0810986	0.811611	0.9959	ns	-0.66643	0.00151	ns
Cj1145c	Cj1145c	-13.2915	0.116301	0.847	1	ns	0.363697	0.0179	ns
waaV	Cj1146c	-19.3368	2.18451	0.0900029	0.41297	ns	-0.70854	NA	NA
waaF	Cj1148	-12.741	-0.353234	0.370417	0.789024	ns	-0.110797	0.371	ns
gmhA	Cj1149c	-10.9684	0.201495	0.670271	0.95079	ns	-0.19676	0.133	ns
waaE	Cj1150c	-11.1384	-0.0144936	0.927983	1	ns	0.165387	0.256	ns
waaD	Cj1151c	-13.2585	-0.411092	0.308624	0.750435	ns	0.029085	0.818	ns
Cj1152c	Cj1152c	-15.0713	-0.360346	0.421486	0.822251	ns	0.338275	0.0295	ns
Cj1153	Cj1153	-12.2583	-1.02323	0.0113827	0.098933	ns	-0.09528	0.416	ns
Cj1154c	Cj1154c	-50.0161	0	1	1	ns	0.00244	0.988	ns
Cj1155c	Cj1155c	-12.6844	0.0868778	0.897652	1	ns	0.122073	0.285	ns
rho	Cj1156	-9.1885	-0.0967218	0.768721	0.975225	ns	0.126137	0.393	ns
dnaX	Cj1157	-11.4897	-0.173597	0.634741	0.946949	ns	0.2112	0.236	ns
Cj1158c	Cj1158c	-19.5647	-0.274059	0.739988	0.963232	ns	0.089325	0.613	ns
Cj1159c	Cj1159c	-35.3556	29.3209	1	1	ns	NA	NA	NA
Cj1160c	Cj1160c	-35.3556	29.3209	1	1	ns	NA	NA	NA
Cj1161c	Cj1161c	-12.2323	0.354865	0.435346	0.828348	ns	0.66005	0.000439	ns
Cj1162c	Cj1162c	-18.5639	-1.10347	0.266812	0.710049	ns	0.46113	0.0169	ns
Cj1163c	Cj1163c	-12.1708	0.460003	0.305195	0.746218	ns	1.24905	2.35e-07	sign
Cj1164c	Cj1164c	-9.24001	-0.0265548	0.902762	1	ns	0.176462	0.279	ns
Cj1165c	Cj1165c	-18.682	-1.38185	0.117748	0.481	ns	-1.21051	5.77e-07	sign
Cj1166c	Cj1166c	-13.7374	-0.205598	0.607786	0.930761	ns	-0.0036575	0.98	ns
ldh	Cj1167	-13.6617	-0.475594	0.24205	0.680739	ns	-0.966067	5.03e-06	sign
Cj1168c	Cj1168c	-11.9002	-0.233115	0.536928	0.897995	ns	-0.829915	7.93e-05	sign
Cj1169c	Cj1169c	-13.8301	1.4624	0.00173498	0.0226797	sign	1.1669	1.71e-05	sign
omp50	Cj1170c	-8.35219	0.800967	0.0654218	0.339363	ns	2.71541	4.01e-12	sign
ppi	Cj1171c	-10.9998	0.131198	0.796206	0.989193	ns	0.527307	0.000799	ns
Cj1172c	Cj1172c	-10.3421	0.1225	0.813558	0.9959	ns	0.78682	2.51e-05	sign
Cj1173	Cj1173	-15.765	0.404841	0.493609	0.873857	ns	0.487865	0.0116	ns
Cj1174	Cj1174	-15.9956	-0.705819	0.141969	0.53451	ns	-0.60733	NA	NA
argS	Cj1175c	-9.36618	0.164411	0.734878	0.962944	ns	0.0172925	0.885	ns
Cj1176c	Cj1176c	-11.3342	0.731358	0.0967794	0.429737	ns	-0.202503	0.153	ns
gmk	Cj1177c	-10.8151	1.02547	0.0194063	0.141562	ns	0.448902	0.003	ns
Cj1178c	Cj1178c	-10.2911	-0.603097	0.124971	0.500497	ns	0.235723	0.0739	ns
fliR	Cj1179c	-19.3854	0.0571077	1	1	ns	NA	NA	NA
Cj1180c	Cj1180c	-16.1761	-0.937744	0.0670385	0.344468	ns	0.170767	0.225	ns
tsf	Cj1181c	-10.8009	-0.347248	0.365434	0.787756	ns	1.04548	2.82e-06	sign
rpsB	Cj1182c	-9.97837	-0.138187	0.693374	0.957851	ns	0.663285	0.00187	ns
cfa	Cj1183c	-13.8308	1.00045	0.0287212	0.188476	ns	0.991253	1.83e-06	sign
petC	Cj1184c	-10.1294	-0.789074	0.0461442	0.260599	ns	-0.9809	8.88e-06	sign
petB	Cj1185c	-8.65846	-0.324164	0.394515	0.808911	ns	-0.952785	5.68e-06	sign
petA	Cj1186c	-10.7706	0.144883	0.773577	0.976895	ns	-0.781575	2.36e-06	sign
arsB	Cj1187c	-17.2088	-1.39313	0.0222628	0.156126	ns	-0.34792	NA	NA
gidA	Cj1188c	-9.94759	0.221027	0.63568	0.946949	ns	-0.113672	0.373	ns
Cj1189c	Cj1189c	-12.3859	-0.479238	0.227418	0.664784	ns	2.21486	4.69e-11	sign
Cj1190c	Cj1190c	-9.92907	0.176765	0.713706	0.960471	ns	1.73674	9.89e-08	sign
Cj1191c	Cj1191c	-16.3943	-2.40363	6.51196e-06	0.000163701	sign	0.114157	0.448	ns
dctA	Cj1192	-11.8012	-0.626051	0.11537	0.476049	ns	-0.836433	2.61e-05	sign
Cj1193c	Cj1193c	-14.6593	-1.60371	0.000312946	0.0053266	ns*	0.420055	0.0186	ns
Cj1194	Cj1194	-11.2422	0.0769242	0.900688	1	ns	0.0508975	0.7	ns
pyrC2	Cj1195c	-14.6025	-0.670899	0.122054	0.493654	ns	0.194753	0.185	ns
gpsA	Cj1196c	-10.5025	0.229936	0.621512	0.941196	ns	0.102097	0.407	ns
gatB	Cj1197c	-10.4538	-0.229495	0.538	0.898308	ns	-0.186908	0.192	ns
Cj1198	Cj1198	-11.0776	-0.126119	0.715298	0.960471	ns	-0.419375	0.00132	ns
Cj1199	Cj1199	-15.2686	0.0196142	1	1	ns	-0.32682	0.0389	ns
Cj1200	Cj1200	-15.5203	-0.785081	0.0905107	0.413113	ns	-0.177125	0.328	ns
metE	Cj1201	-14.6499	0.376059	0.45021	0.841429	ns	-0.58561	0.000266	ns
metF	Cj1202	-16.63	-0.454662	0.419771	0.822251	ns	NA	NA	NA
Cj1203c	Cj1203c	-19.8929	-1.61505	0.146101	0.541335	ns	-0.158023	0.289	ns
atpB	Cj1204c	-13.1688	0.107169	0.85888	1	ns	0.087055	0.495	ns
radA	Cj1205c	-11.5184	0.224936	0.632876	0.946949	ns	-0.29189	0.0532	ns
ftsY	Cj1206c	-10.3018	0.122945	0.812835	0.9959	ns	0.307293	0.0241	ns
Cj1207c	Cj1207c	-15.4004	-0.381105	0.39657	0.808911	ns	0.492887	0.00337	ns
Cj1208	Cj1208	-13.3498	-0.345346	0.382853	0.797936	ns	0.1821	0.195	ns
Cj1209	Cj1209	-10.5469	0.0928226	0.871645	1	ns	0.598365	0.00251	ns
Cj1210	Cj1210	-14.3268	-0.689558	0.105217	0.454826	ns	-0.301585	0.416	ns
Cj1211	Cj1211	-19.6082	-1.01939	0.313826	0.751143	ns	NA	NA	NA
rbn	Cj1212c	-15.8799	-0.857324	0.0827225	0.397554	ns	0.519648	0.00615	ns
glcD	Cj1213c	-11.4902	0.0104899	0.973053	1	ns	0.198128	0.156	ns
Cj1214c	Cj1214c	-12.7511	-0.459174	0.249332	0.685873	ns	0.7103	6.94e-05	sign
Cj1215	Cj1215	-11.8587	-0.286863	0.454419	0.845695	ns	0.31659	0.0445	ns
Cj1216c	Cj1216c	-19.4807	0.739508	0.770474	0.975933	ns	-0.423007	0.0221	ns
Cj1217c	Cj1217c	-16.2305	1.32502	0.0193125	0.14151	ns	0.333575	0.0651	ns
ribA	Cj1218c	-12.7437	0.401587	0.381251	0.797649	ns	0.381958	0.0147	ns
Cj1219c	Cj1219c	-10.8834	-0.306911	0.42151	0.822251	ns	0.34463	0.0196	ns
groES	Cj1220	-9.52449	-0.452583	0.243741	0.683143	ns	0.527207	0.00135	ns
groEL	Cj1221	-6.64592	0.294425	0.513959	0.890186	ns	0.294563	0.0413	ns
Cj1222c	Cj1222c	-14.7263	-0.375936	0.374409	0.791441	ns	0.45318	0.00723	ns
Cj1223c	Cj1223c	-12.6297	-0.570731	0.152969	0.556238	ns	-0.0052825	0.965	ns
Cj1224	Cj1224	-12.836	-0.938263	0.0213673	0.151498	ns	-0.460047	0.00169	ns
Cj1225	Cj1225	-16.886	-1.14775	0.0507478	0.277331	ns	NA	NA	NA
Cj1226c	Cj1226c	-10.3713	-0.747028	0.0588511	0.312217	ns	0.244637	0.15	ns
Cj1227c	Cj1227c	-10.2118	0.228117	0.623467	0.94241	ns	0.368745	0.011	ns
htrA	Cj1228c	-7.59714	0.371798	0.402566	0.80918	ns	1.27031	1.09e-07	sign
cbpA	Cj1229	-10.6591	-0.106425	0.752358	0.967995	ns	1.21517	2.18e-07	sign
hspR	Cj1230	-13.0169	-0.105005	0.76632	0.973691	ns	0.43454	0.00252	ns
kefB	Cj1231	-12.8879	-0.00947798	0.937318	1	ns	0.12337	0.455	ns
Cj1232	Cj1232	-15.1756	-0.436606	0.327646	0.760473	ns	NA	NA	NA
Cj1233	Cj1233	-14.1647	-0.341124	0.408342	0.815685	ns	-0.0203933	0.88	ns
glyS	Cj1234	-11.8777	-0.447642	0.253277	0.694388	ns	0.564433	0.000647	ns
Cj1235	Cj1235	-12.1078	-0.543394	0.171257	0.587796	ns	0.215727	0.0902	ns
Cj1236	Cj1236	-16.942	-0.856076	0.139718	0.529696	ns	-0.431705	0.0247	ns
Cj1237c	Cj1237c	-12.6282	-0.0498991	0.877263	1	ns	0.861152	2.66e-05	sign
pdxJ	Cj1238	-11.6058	-0.334282	0.386595	0.803684	ns	-0.162763	0.224	ns
pdxA	Cj1239	-14.3574	-0.208601	0.609044	0.931815	ns	0.369567	0.0149	ns
Cj1240c	Cj1240c	-18.093	-0.896715	0.273237	0.716645	ns	0.2483	0.104	ns
Cj1241	Cj1241	-13.5099	0.494722	0.280017	0.726267	ns	0.316593	0.0681	ns
Cj1242	Cj1242	-13.7929	-2.27103	1.27426e-07	4.00413e-06	ns*	-1.18959	1.42e-07	sign
hemE	Cj1243	-11.3946	-0.305405	0.425729	0.823154	ns	-0.359697	0.0167	ns
Cj1244	Cj1244	-14.1903	-0.0620494	0.852048	1	ns	0.454663	0.00294	ns
Cj1245c	Cj1245c	-14.002	0.588245	0.203302	0.645816	ns	NA	NA	NA
uvrC	Cj1246c	-9.36122	0.294272	0.515113	0.890186	ns	0.478607	0.0289	ns
Cj1247c	Cj1247c	-15.1377	-0.22803	0.596616	0.922717	ns	0.43187	0.00541	ns
guaA	Cj1248	-10.0047	0.166018	0.732011	0.962266	ns	0.226777	0.0817	ns
Cj1249	Cj1249	-12.2889	-0.407674	0.299522	0.742841	ns	-0.007565	0.961	ns
purD	Cj1250	-10.0027	-0.18241	0.615049	0.937116	ns	0.42273	0.00451	ns
Cj1251	Cj1251	-12.8779	-0.036108	0.889331	1	ns	-0.119485	0.453	ns
Cj1252	Cj1252	-11.8445	-0.228459	0.546494	0.904733	ns	-0.793285	0.000519	ns
pnp	Cj1253	-10.2778	-0.328855	0.389799	0.805757	ns	-0.100905	0.505	ns
Cj1254	Cj1254	-15.6615	-1.79843	0.000221159	0.00401526	sign	NA	NA	NA
Cj1255	Cj1255	-14.0606	-0.382455	0.352321	0.779194	ns	NA	NA	NA
Cj1256c	Cj1256c	-13.6756	-0.314939	0.435219	0.828348	ns	NA	NA	NA
Cj1257c	Cj1257c	-13.0579	0.319511	0.49152	0.873857	ns	-0.1973	0.182	ns
Cj1258	Cj1258	-12.4013	-0.597387	0.134236	0.518468	ns	-0.345483	0.0419	ns
porA	Cj1259	-4.68406	-0.151153	0.66871	0.95079	ns	-0.399842	0.0081	ns
dnaJ	Cj1260c	-12.2395	-0.223967	0.548721	0.905668	ns	0.767898	9.89e-05	sign
racR	Cj1261	-12.1356	-0.474946	0.229475	0.66838	ns	-0.24905	0.0304	ns
racS	Cj1262	-12.6153	-0.240166	0.530764	0.896801	ns	-1.046	0.000106	ns
recR	Cj1263	-15.5919	-0.35331	0.422424	0.822251	ns	NA	NA	NA
hydD	Cj1264c	-12.9557	-0.290579	0.451054	0.841429	ns	-1.76048	5.77e-10	sign
hydC	Cj1265c	-10.1563	-0.495803	0.203469	0.645816	ns	-1.27337	3.89e-08	sign
hydB	Cj1266c	-7.79118	-0.482822	0.213481	0.654462	ns	-0.0205075	0.857	ns
hydA	Cj1267c	-8.18273	-0.384055	0.317322	0.752545	ns	-1.08829	2.58e-07	sign
mnmC	Cj1268c	-15.8841	-0.0843704	0.860705	1	ns	NA	NA	NA
amiA	Cj1269c	-10.8559	0.255294	0.581536	0.914645	ns	-0.577925	0.000722	ns
Cj1270c	Cj1270c	-10.3954	0.111575	0.834817	1	ns	-0.191862	0.259	ns
tyrS	Cj1271c	-9.99319	-0.14598	0.679517	0.953893	ns	0.238258	0.0781	ns
spoT	Cj1272c	-11.0367	-0.196199	0.593295	0.921208	ns	-0.0822325	0.567	ns
rpoZ	Cj1273c	-11.0802	-0.168889	0.640561	0.946949	ns	-0.194598	0.195	ns
pyrH	Cj1274c	-8.1734	-0.260853	0.486296	0.868856	ns	0.907565	1.31e-05	sign
Cj1275c	Cj1275c	-13.7386	-0.223848	0.574653	0.914645	ns	-0.62566	0.00176	ns
Cj1276c	Cj1276c	-21.0613	0.721767	1	1	ns	-0.135002	0.344	ns
Cj1277c	Cj1277c	-14.0874	-0.536854	0.20476	0.645903	ns	0.081315	0.571	ns
trmB	Cj1278c	-13.8618	0.194601	0.705171	0.957851	ns	-0.561932	0.000331	ns
Cj1279c	Cj1279c	-9.21655	0.381631	0.390513	0.805757	ns	0.0322425	0.8	ns
Cj1280c	Cj1280c	-13.2927	-0.524778	0.199712	0.641117	ns	0.07032	0.717	ns
mrdB	Cj1282	-16.385	-1.25767	0.0177038	0.134549	ns	0.405685	0.0342	ns
ktrB	Cj1283	-14.4741	0.425899	0.389401	0.805757	ns	0.589793	0.00455	ns
ktrA	Cj1284	-14.7204	-0.0380336	0.907908	1	ns	1.29867	6.42e-06	sign
Cj1285c	Cj1285c	-15.2474	-0.0471004	0.903904	1	ns	0.516223	0.00679	ns
upp	Cj1286c	-12.2793	0.35088	0.440165	0.833406	ns	0.989923	1.21e-06	sign
Cj1287c	Cj1287c	-9.76487	0.6385	0.14386	0.536684	ns	1.18324	3.44e-07	sign
gltX2	Cj1288c	-9.92386	0.313347	0.486538	0.868856	ns	0.456535	0.00218	ns
Cj1289	Cj1289	-11.129	-0.131158	0.707517	0.959405	ns	0.327215	0.0183	ns
accC	Cj1290c	-9.21792	0.134337	0.790395	0.987347	ns	0.610502	0.000734	ns
accB	Cj1291c	-9.45053	0.106719	0.842745	1	ns	0.287525	0.0156	ns
dcd	Cj1292	-11.7748	-0.108372	0.753295	0.968437	ns	0.458807	0.00166	ns
pseB	Cj1293	-12.0015	-0.470886	0.23398	0.675483	ns	-0.2687	0.0349	ns
pseC	Cj1294	-12.0696	-0.484299	0.219998	0.658206	ns	-0.858757	9.46e-06	sign
Cj1295	Cj1295	-13.0368	-0.687191	0.0899331	0.41297	ns	-1.57852	3.96e-08	sign
Cj1296	Cj1296	-13.9643	-1.4383	0.000801806	0.0115943	ns*	-0.34943	0.0225	ns
Cj1297	Cj1297	-15.307	-2.64445	3.07577e-08	1.11685e-06	ns*	-1.33691	7.2e-07	sign
Cj1298	Cj1298	-16.2251	-1.81992	0.000511275	0.00799037	ns*	NA	NA	NA
acpP2	Cj1299	-17.3414	-4.07572	8.24595e-10	3.84968e-08	sign	0.215373	0.156	ns
Cj1300	Cj1300	-13.9911	-0.724626	0.0891455	0.41148	ns	0.314357	0.0298	ns
Cj1301	Cj1301	-13.2835	-0.640774	0.118611	0.482117	ns	-0.0464675	0.735	ns
Cj1302	Cj1302	-13.766	-0.434948	0.290274	0.732059	ns	-1.17971	8.42e-06	sign
fabH2	Cj1303	-12.5421	-0.36711	0.351032	0.779194	ns	-0.413545	0.0071	ns
acpP3	Cj1304	-14.9251	-1.57598	0.000513457	0.00799037	sign	-0.64036	NA	NA
Cj1305c	Cj1305c	-14.2682	0.851762	0.0699952	0.354094	ns	-0.090955	0.472	ns
Cj1306c	Cj1306c	-11.6477	0.331841	0.463332	0.854497	ns	-0.31645	0.0396	ns
Cj1307	Cj1307	-12.7941	-0.0917579	0.798168	0.989193	ns	-0.0550575	0.683	ns
acpP4	Cj1308	-16.0347	-0.860847	0.0782632	0.38288	ns	0.00571	0.971	ns
Cj1309c	Cj1309c	-10.7316	0.0544279	0.942597	1	ns	0.11018	0.45	ns
Cj1310c	Cj1310c	-12.4842	-0.257656	0.503394	0.885122	ns	-0.289633	0.0574	ns
pseF	Cj1311	-13.1258	0.0408169	0.975531	1	ns	0.0936225	0.456	ns
pseG	Cj1312	-12.7911	0.0586951	0.935006	1	ns	0.1662	0.22	ns
pseH	Cj1313	-18.4231	0.378634	1	1	ns	0.0817175	0.622	ns
hisF	Cj1314c	-13.6282	-0.486326	0.234615	0.676121	ns	-0.543807	0.0019	ns
hisH	Cj1315c	-13.4626	-1.37027	0.00101599	0.0141892	sign	0.0187625	0.905	ns
pseA	Cj1316c	-10.7299	-0.257086	0.494796	0.874996	ns	0.504522	0.00137	ns
neuB3	Cj1317	-10.9734	0.427637	0.336323	0.769681	ns	-0.0653925	0.63	ns
Cj1318	Cj1318	-14.6155	-0.336877	0.423706	0.822251	ns	-0.304123	0.0568	ns
Cj1319	Cj1319	-11.7243	0.16897	0.7303	0.962266	ns	-0.0605225	0.708	ns
Cj1320	Cj1320	-11.1571	-0.66622	0.0930544	0.421194	ns	-0.23345	0.145	ns
Cj1321	Cj1321	-15.4878	-1.33657	0.0044607	0.0470244	sign	-1.34528	1.69e-07	sign
Cj1322	Cj1322	-34.919	-30.194	0.0300586	0.191873	ns	-0.30805	0.0796	ns
Cj1323	Cj1323	-35.7191	-28.5939	1	1	ns	-0.0646333	0.663	ns
Cj1324	Cj1324	-10.269	0.200088	0.672512	0.95079	ns	0.350162	0.0136	ns
Cj1325	Cj1325	-7.44806	0.734303	0.0910971	0.414631	ns	-0.188125	0.239	ns
Cj1326	Cj1326	-12.6084	0.0022607	1	1	ns	-0.119932	0.364	ns
neuB2	Cj1327	-9.98873	0.178037	0.711097	0.960471	ns	-0.50112	0.00124	ns
neuC2	Cj1328	-11.7049	0.580462	0.191122	0.626337	ns	-0.279153	0.0715	ns
Cj1329	Cj1329	-12.5224	-0.0819399	0.81025	0.9959	ns	-0.12133	0.386	ns
Cj1330	Cj1330	-13.3792	-0.956206	0.020706	0.149047	ns	-0.292548	0.0655	ns
ptmB	Cj1331	-13.3049	-0.518834	0.204534	0.645903	ns	-0.734622	4.07e-05	sign
ptmA	Cj1332	-12.1204	-0.144716	0.686304	0.95783	ns	-1.25633	7.19e-07	sign
pseD	Cj1333	-13.0905	-0.204265	0.584017	0.91582	ns	-0.1361	0.274	ns
maf3	Cj1334	-13.1239	-0.357403	0.363768	0.785201	ns	-0.14926	0.366	ns
maf4	Cj1335	-19.0006	-1.41222	0.10802	0.460818	ns	NA	NA	NA
maf5	Cj1336	-15.4987	-0.411132	0.366156	0.787972	ns	-0.301812	0.0559	ns
pseE	Cj1337	-11.8728	-0.829105	0.0386794	0.234571	ns	-0.362527	0.0253	ns
flaB	Cj1338c	-8.7496	-1.55618	0.000100619	0.00202978	sign	0.01407	0.911	ns
flaA	Cj1339c	-7.39773	-1.18623	0.00282564	0.0322874	sign	-0.776115	0.00246	ns
Cj1340c	Cj1340c	-14.7092	-0.994724	0.0243459	0.165755	ns	-1.39762	3.11e-06	sign
maf6	Cj1341c	-15.2251	-0.901724	0.0466836	0.261178	ns	-1.26419	1.13e-07	sign
maf7	Cj1342c	-12.1644	-0.154668	0.669215	0.95079	ns	-0.63329	0.000634	ns
Cj1343c	Cj1343c	-13.3324	0.568614	0.209383	0.649207	ns	NA	NA	NA
Cj1344c	Cj1344c	-14.8032	-0.347951	0.403083	0.80918	ns	-0.220115	0.122	ns
Cj1345c	Cj1345c	-11.0232	0.114485	0.83046	1	ns	NA	NA	NA
dxr	Cj1346c	-12.8383	0.190626	0.695186	0.957851	ns	-0.384227	0.00693	ns
cdsA	Cj1347c	-13.0804	-0.172853	0.65103	0.95079	ns	0.369988	0.00844	ns
Cj1348c	Cj1348c	-12.8167	-0.0423069	0.88052	1	ns	-0.348842	0.0106	ns
Cj1349c	Cj1349c	-18.1539	-3.06972	9.35318e-05	0.00193457	sign	0.338813	0.0532	ns
mobA	Cj1350	-19.2808	-1.66407	0.0861787	0.402332	ns	-0.89948	0.00015	ns
pldA	Cj1351	-17.9865	0.947853	0.149269	0.548101	ns	-0.056125	0.652	ns
ceuB	Cj1352	-32.1675	35.6971	1.18053e-15	9.64496e-14	sign	1.99262	NA	NA
ceuC	Cj1353	-19.2767	1.1757	0.289201	0.732059	ns	3.11247	3.87e-07	sign
ceuD	Cj1354	-14.2487	2.74714	3.46381e-08	1.23041e-06	sign	1.6845	NA	NA
ceuE	Cj1355	-12.4822	2.05982	7.41814e-06	0.000180914	sign	1.58662	4.73e-09	sign
Cj1356c	Cj1356c	-15.9884	-0.950507	0.0557973	0.298927	ns	-0.617217	0.000212	ns
nrfA	Cj1357c	-7.92384	0.187508	0.692541	0.957851	ns	-4.78016	2.1e-13	sign
nrfH	Cj1358c	-9.60417	-0.174412	0.629466	0.946949	ns	-4.35147	4.88e-15	sign
ppk	Cj1359	-10.1858	-0.469985	0.227366	0.664784	ns	-0.383327	0.0103	ns
Cj1360c	Cj1360c	-10.2101	1.06336	0.0151161	0.121674	ns	-3.36494	1.6e-13	sign
Cj1361c	Cj1361c	-12.7017	0.00285021	0.963107	1	ns	-0.146258	0.293	ns
ruvB	Cj1362	-12.4089	0.0667235	0.91979	1	ns	-0.443855	0.00351	ns
amaA	Cj1363	-14.7906	-0.0455233	0.903349	1	ns	-0.184213	0.222	ns
fumC	Cj1364c	-8.54029	0.305629	0.497539	0.878896	ns	0.692025	7.46e-06	sign
Cj1365c	Cj1365c	-9.02113	0.137849	0.783593	0.98291	ns	0.40134	0.00416	ns
glmS	Cj1366c	-9.59664	-0.0236961	0.907776	1	ns	0.72072	4.54e-05	sign
Cj1367c	Cj1367c	-11.7566	0.221059	0.643529	0.946949	ns	0.486407	0.00316	ns
Cj1368	Cj1368	-11.0783	-0.452125	0.245851	0.683148	ns	0.394215	0.00534	ns
Cj1369	Cj1369	-12.1972	-0.543837	0.170967	0.587796	ns	-0.0683925	0.618	ns
Cj1370	Cj1370	-12.3935	-1.1061	0.00659554	0.0633948	ns*	NA	NA	NA
Cj1371	Cj1371	-13.1809	0.124849	0.816711	0.9959	ns	-0.203597	0.125	ns
Cj1372	Cj1372	-17.5234	-2.35781	0.000356822	0.00594947	ns*	NA	NA	NA
Cj1373	Cj1373	-14.6394	-1.1036	0.0116277	0.0994748	ns	-0.435098	0.0142	ns
Cj1374c	Cj1374c	-13.512	-0.0410424	0.894338	1	ns	NA	NA	NA
cmeG	Cj1375	-14.6072	0.317593	0.526925	0.895936	ns	1.45303	2.23e-08	sign
cmeH	Cj1376	-18.1567	0.537328	0.596347	0.922717	ns	0.411737	0.00647	ns
Cj1377c	Cj1377c	-11.4541	-0.0272779	0.902714	1	ns	2.03859	1.58e-11	sign
selA	Cj1378	-11.2166	-0.144457	0.683798	0.957024	ns	-0.148962	0.229	ns
selB	Cj1379	-14.8164	-1.01587	0.0226915	0.15711	ns	-0.404073	0.0317	ns
Cj1380	Cj1380	-11.102	-0.658783	0.0959094	0.429737	ns	0.326587	0.0208	ns
Cj1381	Cj1381	-18.1637	-0.430309	0.575533	0.914645	ns	-1.42322	3.27e-06	sign
fldA	Cj1382c	-7.85448	0.757251	0.0814721	0.393862	ns	1.03025	2.53e-07	sign
Cj1383c	Cj1383c	-31.2849	37.4623	1.86195e-25	3.80302e-23	sign	8.36072	0	sign
Cj1384c	Cj1384c	-31.5712	36.8898	2.70791e-22	3.55973e-20	sign	3.88856	1.94e-12	sign
katA	Cj1385	-11.7917	6.37879	9.45094e-29	2.8444e-26	sign	6.16656	1.11e-16	sign
Cj1386	Cj1386	-14.8097	5.51409	8.427e-20	8.09983e-18	sign	3.82574	2.81e-12	sign
Cj1387c	Cj1387c	-16.9128	-0.641646	0.25572	0.696411	ns	-0.390112	0.0143	ns
Cj1388	Cj1388	-15.0156	-0.650381	0.155081	0.560626	ns	-0.561932	0.000871	ns
metC_	Cj1392	-18.2148	-0.973949	0.18807	0.620822	ns	NA	NA	NA
metC_2	Cj1393	-15.7335	1.11359	0.0318816	0.201137	ns	NA	NA	NA
Cj1394	Cj1394	-15.243	0.329922	0.55817	0.911139	ns	0.26679	NA	NA
Cj1397	Cj1397	-16.4734	-0.0706609	0.871197	1	ns	-0.587875	0.0132	ns
feoB	Cj1398	-14.607	-0.168757	0.663301	0.95079	ns	0.922828	1.2e-05	sign
hydA2	Cj1399c	-11.0054	-0.167913	0.641505	0.946949	ns	-0.617857	0.0004	ns
fabI	Cj1400c	-9.54427	0.172754	0.720148	0.960471	ns	0.07368	0.593	ns
tpiA	Cj1401c	-10.7712	-0.251244	0.503772	0.885122	ns	-0.330653	0.0225	ns
pgk	Cj1402c	-9.94706	0.113643	0.829258	1	ns	0.311277	0.0189	ns
gapA	Cj1403c	-9.00543	0.438101	0.320512	0.757911	ns	0.08374	0.528	ns
Cj1404	Cj1404	-15.8639	-0.257896	0.557816	0.911139	ns	0.443833	0.00437	ns
Cj1405	Cj1405	-11.1688	-0.066832	0.827495	1	ns	-0.27301	0.0756	ns
Cj1406c	Cj1406c	-14.4811	-0.523442	0.221088	0.659169	ns	0.0322533	0.85	ns
Cj1407c	Cj1407c	-10.9999	0.06439	0.927238	1	ns	0.616472	0.000342	ns
fliL	Cj1408	-11.61	-0.156665	0.664497	0.95079	ns	0.0964075	0.428	ns
acpS	Cj1409	-12.5544	-0.153775	0.667214	0.95079	ns	-0.474385	0.0136	ns
Cj1410c	Cj1410c	-12.9829	-0.519426	0.196313	0.634787	ns	-0.63037	0.00164	ns
Cj1411c	Cj1411c	-10.8835	-0.16742	0.644112	0.946949	ns	-0.397547	0.00538	ns
Cj1412c	Cj1412c	-14.1548	-0.425612	0.301878	0.743996	ns	0.107503	0.396	ns
kpsS	Cj1413c	-13.2405	-0.554801	0.175786	0.598405	ns	0.38213	0.0149	ns
kpsC	Cj1414c	-14.107	0.0138932	0.984399	1	ns	-0.289065	0.111	ns
cysC	Cj1415c	-14.8598	-1.02483	0.0210874	0.150466	ns	0.224835	0.248	ns
Cj1416c	Cj1416c	-14.3946	0.273641	0.579265	0.914645	ns	0.13854	0.37	ns
Cj1417c	Cj1417c	-13.8454	-0.471576	0.258046	0.700411	ns	0.180975	0.265	ns
Cj1418c	Cj1418c	-11.6578	-0.527877	0.181151	0.611525	ns	0.00828	0.947	ns
Cj1419c	Cj1419c	-9.026	0.0564214	0.939589	1	ns	-0.34241	0.0123	ns
Cj1420c	Cj1420c	-8.11075	-0.435371	0.259996	0.703366	ns	0.37993	0.00459	ns
Cj1421c	Cj1421c	-13.3891	-0.65705	0.109599	0.463952	ns	-0.409007	0.0117	ns
Cj1422c	Cj1422c	-13.9969	-0.609051	0.143479	0.536684	ns	-0.132997	0.389	ns
hddC	Cj1423c	-12.3495	0.240538	0.612235	0.93582	ns	-1.68409	2.8e-09	sign
gmhA2	Cj1424c	-10.9779	0.248591	0.589935	0.918125	ns	-1.06614	2.64e-05	sign
hddA	Cj1425c	-9.63859	0.403125	0.363532	0.785201	ns	-1.05418	5.59e-07	sign
Cj1426c	Cj1426c	-7.55744	0.538207	0.218315	0.656183	ns	-0.98955	9.32e-07	sign
Cj1427c	Cj1427c	-10.709	-0.158797	0.658955	0.95079	ns	-0.430158	0.00524	ns
fcl	Cj1428c	-10.5227	-0.195834	0.593655	0.921208	ns	-0.33301	0.0153	ns
Cj1429c	Cj1429c	-9.56768	-0.246971	0.508813	0.888373	ns	-0.736545	7.26e-05	sign
Cj1430c	Cj1430c	-11.6154	-0.203396	0.586083	0.916928	ns	-1.11881	6.23e-07	sign
Cj1431c	Cj1431c	-11.7192	-0.880646	0.0278145	0.187033	ns	-0.632575	0.000144	ns
Cj1432c	Cj1432c	-11.2648	-0.200194	0.585387	0.916928	ns	-0.4677	0.00177	ns
Cj1433c	Cj1433c	-14.3518	-1.28322	0.00268928	0.0316136	ns*	-0.22688	0.0858	ns
Cj1434c	Cj1434c	-12.3203	-0.096487	0.773624	0.976895	ns	-0.132318	0.338	ns
Cj1435c	Cj1435c	-13.7944	0.41741	0.370851	0.789024	ns	-0.943702	1.6e-06	sign
Cj1436c	Cj1436c	-12.6009	-0.452135	0.259107	0.702123	ns	-1.44877	1.31e-08	sign
Cj1437c	Cj1437c	-10.5063	0.0555786	0.939934	1	ns	-0.530887	0.0024	ns
Cj1438c	Cj1438c	-11.7505	-0.0529024	0.855237	1	ns	0.0120775	0.924	ns
glf	Cj1439c	-9.77203	0.253141	0.581897	0.914645	ns	-0.538977	0.000429	ns
Cj1440c	Cj1440c	-11.8794	-0.212223	0.570259	0.914645	ns	-0.26993	0.0603	ns
kfiD	Cj1441c	-15.0334	-1.47034	0.00138702	0.0187305	sign	-0.476145	0.00628	ns
Cj1442c	Cj1442c	-17.5365	-0.894382	0.208744	0.648457	ns	-0.412605	0.0234	ns
kpsF	Cj1443c	-10.9084	-0.19992	0.58782	0.917382	ns	-0.13635	0.261	ns
kpsD	Cj1444c	-9.45516	-0.018979	0.917017	1	ns	0.1182	0.344	ns
kpsE	Cj1445c	-11.5593	-0.328434	0.395695	0.808911	ns	0.392338	0.00727	ns
kpsT	Cj1447c	-12.4088	0.166047	0.736016	0.963035	ns	0.156917	0.315	ns
kpsM	Cj1448c	-13.7867	0.215082	0.672709	0.95079	ns	0.506407	0.00188	ns
Cj1449c	Cj1449c	-14.2685	-0.102293	0.810152	0.9959	ns	0.349303	0.0301	ns
Cj1450	Cj1450	-11.9716	-2.15428	1.64962e-07	5.0858e-06	sign	-0.790347	1.24e-05	sign
dut	Cj1451	-13.4396	-1.43764	0.000604608	0.00906358	sign	-0.476882	0.00107	ns
Cj1452	Cj1452	-18.5065	-0.786044	0.39145	0.805757	ns	-0.257545	0.123	ns
Cj1453c	Cj1453c	-16.7868	-0.444076	0.382324	0.797936	ns	-0.403145	0.0369	ns
Cj1454c	Cj1454c	-11.2952	0.150374	0.765497	0.973691	ns	0.125103	0.383	ns
prfB	Cj1455	-10.0779	0.0543153	0.946141	1	ns	-0.007855	0.947	ns
Cj1456c	Cj1456c	-13.5765	0.213312	0.663105	0.95079	ns	NA	NA	NA
truD	Cj1457c	-12.7369	0.551031	0.222276	0.659169	ns	-0.600843	0.000445	ns
thiL	Cj1458c	-12.2531	0.331364	0.471152	0.857307	ns	1.30417	5.69e-06	sign
Cj1459	Cj1459	-15.1653	-1.22256	0.00892712	0.0809377	ns*	0.279413	0.035	ns
Cj1460	Cj1460	-16.4257	-1.23233	0.0206412	0.149047	ns	-0.463893	0.0355	ns
Cj1461	Cj1461	-16.3898	-1.69626	0.00110534	0.0153061	sign	NA	NA	NA
flgI	Cj1462	-12.6008	-2.435	5.81703e-09	2.3183e-07	sign	-0.727808	3.36e-05	sign
Cj1463	Cj1463	-14.5025	-3.35193	4.28911e-13	2.92017e-11	sign	-0.995883	2.45e-06	sign
flgM	Cj1464	-13.3038	-1.63818	9.15135e-05	0.00191709	sign	-1.25126	1.93e-06	sign
Cj1465	Cj1465	-14.3515	-2.01981	3.54528e-06	9.19522e-05	ns*	-1.38661	1.26e-06	sign
flgK	Cj1466	-11.9721	-2.35028	1.26681e-08	4.81386e-07	sign	-1.08829	3.1e-05	sign
Cj1467	Cj1467	-16.2405	-1.50383	0.00389904	0.0427586	ns*	-1.12695	2.81e-05	sign
Cj1468	Cj1468	-15.0634	-1.1373	0.0123127	0.103174	ns	-1.14783	9.98e-07	sign
ctsE	Cj1471c	-16.5512	-1.11309	0.0483618	0.267875	ns	0.041065	0.805	ns
Cj1472c	Cj1472c	-17.6716	-0.0733529	1	1	ns	NA	NA	NA
ctsP	Cj1473c	-21.5608	-0.277226	1	1	ns	NA	NA	NA
ctsD	Cj1474c	-14.0612	-1.34122	0.00159578	0.0210283	sign	-1.83545	4.8e-08	sign
ctsR	Cj1475c	-18.3737	-1.02895	0.226679	0.664784	ns	-2.57968	2.06e-09	sign
Cj1476c	Cj1476c	-6.45693	-0.518888	0.182227	0.612671	ns	-0.54286	0.000945	ns
Cj1477c	Cj1477c	-14.7072	-0.349682	0.429885	0.825376	ns	-1.56041	9.24e-08	sign
cadF	Cj1478c	-9.90472	-0.036461	0.885043	1	ns	-0.09672	0.38	ns
rpsI	Cj1479c	-10.3413	-0.299361	0.430872	0.825376	ns	0.476477	0.00281	ns
rplM	Cj1480c	-9.33946	-0.38647	0.315047	0.751513	ns	0.966858	1.77e-06	sign
Cj1481c	Cj1481c	-13.934	-1.40254	0.00096888	0.0136478	sign	-0.435425	0.00965	ns
Cj1482c	Cj1482c	-14.2565	-1.12729	0.00813401	0.0759484	sign	-1.92614	3.01e-09	sign
Cj1483c	Cj1483c	-14.8074	-1.57796	0.000429104	0.00697054	ns*	-1.28981	6.66e-06	sign
Cj1484c	Cj1484c	-13.6838	-0.78466	0.0613088	0.322118	ns	-1.79336	3.39e-09	sign
Cj1485c	Cj1485c	-13.4837	-0.714615	0.0858489	0.40194	ns	-1.11578	2.37e-07	sign
Cj1486c	Cj1486c	-11.048	-0.661737	0.094606	0.425858	ns	-0.763053	2.09e-05	sign
ccoP	Cj1487c	-9.28101	-0.253023	0.499284	0.880075	ns	-1.0878	3.97e-06	sign
ccoQ	Cj1488c	-12.0647	-1.10201	0.00631833	0.0614532	sign	-0.97009	1.09e-06	sign
ccoO	Cj1489c	-8.92945	-0.117529	0.72987	0.962266	ns	-0.328653	0.00989	ns
ccoN	Cj1490c	-8.06814	-0.171133	0.633883	0.946949	ns	-0.352953	0.0121	ns
Cj1491c	Cj1491c	-12.8661	-0.025822	0.924415	1	ns	-0.912815	5.59e-06	sign
Cj1492c	Cj1492c	-11.6253	-0.424249	0.275768	0.719817	ns	0.21181	NA	NA
Cj1493c	Cj1493c	-18.6457	-0.487751	0.825463	0.999656	ns	0.205497	0.11	ns
carA	Cj1494c	-11.6183	-0.598301	0.130849	0.515198	ns	1.07268	4.71e-06	sign
Cj1495c	Cj1495c	-14.298	0.207207	0.694971	0.957851	ns	1.03964	2.49e-05	sign
Cj1496c	Cj1496c	-14.4862	-0.752156	0.0854347	0.40194	ns	-0.02842	0.846	ns
Cj1497c	Cj1497c	-12.2301	-0.304333	0.428122	0.825376	ns	0.04201	0.786	ns
purA	Cj1498c	-9.54147	-0.0531729	0.852975	1	ns	0.431617	0.00351	ns
fdhT	Cj1500	-12.7981	-0.862196	0.0338883	0.210546	ns	1.37879	1.06e-07	sign
fdhU	Cj1501	-12.5237	-1.0651	0.00882614	0.0809377	sign	-1.02131	NA	NA
putP	Cj1502c	-10.8647	-0.796614	0.0446347	0.256806	ns	-0.497213	0.000564	ns
putA	Cj1503c	-10.372	-0.846927	0.0328781	0.206626	ns	-0.24812	0.0433	ns
selD	Cj1504c	-14.1321	0.742607	0.112964	0.47208	ns	-0.80612	NA	NA
Cj1505c	Cj1505c	-14.1908	-0.297723	0.475084	0.862541	ns	-0.164983	0.219	ns
cccA	Cj1506c	-8.98404	0.0360284	0.977522	1	ns	0.10532	0.327	ns
modE	Cj1507c	-11.0267	-0.895452	0.0245591	0.166513	ns	-0.25138	0.0654	ns
fdhD	Cj1508c	-10.354	-0.00149072	0.956788	1	ns	0.271967	0.0426	ns
fdhC	Cj1509c	-14.5269	0.235709	0.650644	0.95079	ns	0.180232	0.154	ns
fdhB	Cj1510c	-14.1358	0.0858431	0.889653	1	ns	0.798117	1.94e-05	sign
fdhA	Cj1511c	-10.3312	-0.513779	0.188032	0.620822	ns	-0.0256675	0.828	ns
Cj1513c	Cj1513c	-13.2177	-0.587393	0.145294	0.540796	ns	-0.25138	0.0734	ns
fdhM	Cj1514c	-11.9055	-1.01127	0.0120687	0.10271	ns	0.546242	0.00129	ns
Cj1515c	Cj1515c	-11.4514	-0.314603	0.411121	0.818235	ns	0.518208	0.000682	ns
Cj1516	Cj1516	-8.42532	0.376551	0.396566	0.808911	ns	0.91971	2.17e-06	sign
moaD	Cj1517	-14.4624	-0.404878	0.340745	0.774646	ns	0.865245	5.81e-05	sign
moaE	Cj1518	-12.333	0.084869	0.890854	1	ns	1.14495	1.45e-07	sign
moeA2	Cj1519	-11.9498	-0.238359	0.529334	0.896801	ns	0.14194	0.276	ns
Cj1520	Cj1520	-35.359	29.3141	1	1	ns	NA	NA	NA
Cj1521c	Cj1521c	-18.6288	-1.49805	0.117748	0.481	ns	NA	NA	NA
Cj1522c	Cj1522c	-15.67	-0.576974	0.207029	0.646489	ns	0.0027325	0.986	ns
Cj1523c	Cj1523c	-11.682	-0.467059	0.233955	0.675483	ns	-0.32739	0.0274	ns
purM	Cj1529c	-9.88548	0.442769	0.316195	0.752055	ns	0.43451	0.00416	ns
coaE	Cj1530	-14.8491	0.0660706	0.950146	1	ns	0.702098	0.00108	ns
dapF	Cj1531	-11.8761	-0.00334909	0.964893	1	ns	0.45866	0.00155	ns
Cj1532	Cj1532	-14.0162	0.126854	0.826276	0.999656	ns	0.677817	0.000709	ns
Cj1533c	Cj1533c	-12.0744	-0.315	0.417374	0.822251	ns	-0.273483	0.0334	ns
Cj1534c	Cj1534c	-9.52199	0.164869	0.733772	0.962266	ns	0.616995	0.000217	ns
pgi	Cj1535c	-12.7291	-0.226047	0.550695	0.906178	ns	-0.28608	0.0275	ns
galU	Cj1536c	-11.4922	-0.542375	0.168791	0.587143	ns	-0.0750975	0.501	ns
acs	Cj1537c	-10.9926	-0.352013	0.360241	0.784567	ns	1.02324	1.98e-06	sign
tupC	Cj1538c	-20.5621	-0.266057	0.660969	0.95079	ns	-0.693033	0.0075	ns
tupB	Cj1539c	-13.8687	0.129687	0.816325	0.9959	ns	0.0777733	0.575	ns
tupA	Cj1540	-8.70854	0.0972937	0.860245	1	ns	0.209778	0.108	ns
Cj1541	Cj1541	-11.5254	-0.485515	0.215839	0.656183	ns	-1.20735	2.04e-07	sign
Cj1542	Cj1542	-13.9426	-1.62584	0.000147714	0.00290801	sign	-0.925955	3.46e-05	sign
Cj1543	Cj1543	-13.2292	-0.821004	0.0444231	0.256806	ns	-1.00709	4.28e-06	sign
Cj1544c	Cj1544c	-16.9676	-0.128492	0.832982	1	ns	0.10074	0.412	ns
Cj1545c	Cj1545c	-9.68228	0.470596	0.285432	0.731028	ns	-0.278948	0.0499	ns
Cj1546	Cj1546	-15.1009	-0.513485	0.24607	0.683148	ns	0.08433	0.576	ns
Cj1547	Cj1547	-15.5728	-0.931727	0.0457197	0.260599	ns	-0.33047	0.151	ns
Cj1548c	Cj1548c	-10.5031	0.310117	0.493617	0.873857	ns	0.423577	0.00109	ns
Cj1549c	Cj1549c	-10.3236	0.568706	0.194965	0.633812	ns	-0.399355	0.0186	ns
Cj1550c	Cj1550c	-13.7486	-0.913085	0.0293279	0.190166	ns	-1.02615	9.86e-06	sign
Cj1551c	Cj1551c	-15.1522	-0.523549	0.246794	0.683148	ns	-0.161337	0.294	ns
Cj1552c	Cj1552c	-13.1366	-0.347951	0.38812	0.804808	ns	-0.422295	0.0235	ns
Cj1553c	Cj1553c	-10.2036	0.14527	0.771871	0.976895	ns	0.23604	0.0846	ns
Cj1555c	Cj1555c	-14.0018	-0.377355	0.361073	0.784567	ns	0.190002	0.132	ns
Cj1556	Cj1556	-19.09	-5.22212	8.85635e-08	2.83751e-06	ns*	-0.101975	0.517	ns
Cj1558	Cj1558	-35.855	28.3221	1	1	ns	NA	NA	NA
Cj1560	Cj1560	-17.2735	-2.22184	0.000354755	0.00594947	sign	0.0907125	0.559	ns
Cj1561	Cj1561	-16.7461	-1.28964	0.0164164	0.127973	ns	NA	NA	NA
Cj1562	Cj1562	-16.6132	0.504717	0.399017	0.808911	ns	NA	NA	NA
Cj1563c	Cj1563c	-15.8955	-0.0937711	0.813589	0.9959	ns	-0.516258	0.00587	ns
Cj1564	Cj1564	-9.42725	-1.1447	0.00402565	0.0432757	sign	0.583775	0.000347	ns
pflA	Cj1565c	-13.3182	-0.210463	0.587193	0.917279	ns	-0.345313	0.0204	ns
nuoN	Cj1566c	-15.7598	-0.428643	0.377533	0.793936	ns	-0.03539	0.801	ns
nuoM	Cj1567c	-12.5664	-1.09961	0.0068329	0.0649125	sign	-1.10126	6.53e-07	sign
nuoL	Cj1568c	-11.9235	-0.247936	0.512222	0.890186	ns	-0.40038	0.00456	ns
nuoK	Cj1569c	-15.8726	-0.358966	0.445952	0.838952	ns	-0.36692	0.00775	ns
nuoJ	Cj1570c	-15.8861	-1.18627	0.0169013	0.129656	ns	-0.835377	1.24e-05	sign
nuoI	Cj1571c	-10.732	-0.552301	0.159523	0.571625	ns	-0.217367	0.0661	ns
nuoH	Cj1572c	-13.1925	-0.345538	0.382509	0.797936	ns	-0.317122	0.00873	ns
nuoG	Cj1573c	-9.53944	-0.370817	0.334958	0.768709	ns	-0.69041	7.94e-05	sign
Cj1574c	Cj1574c	-13.8996	-1.57722	0.000217513	0.00399345	ns*	-0.7858	9.23e-06	sign
Cj1575c	Cj1575c	-12.9466	-0.0844922	0.805245	0.994535	ns	-0.413243	0.0101	ns
nuoD	Cj1576c	-10.4803	-0.160064	0.654785	0.95079	ns	NA	NA	NA
nuoC	Cj1577c	-10.1754	-0.615748	0.117456	0.481	ns	-0.397817	0.00904	ns
nuoB	Cj1578c	-9.91933	-0.27809	0.461517	0.853076	ns	-0.226505	0.0649	ns
nuoA	Cj1579c	-14.9531	0.091213	0.867923	1	ns	0.164307	0.19	ns
Cj1580c	Cj1580c	-19.4011	-0.605215	0.532628	0.896801	ns	0.039995	0.814	ns
Cj1581c	Cj1581c	-17.7917	-0.188058	0.877035	1	ns	-1.42915	4.31e-07	sign
Cj1582c	Cj1582c	-18.4031	-2.59126	0.0024886	0.0298998	ns*	-3.21793	3.3e-11	sign
Cj1583c	Cj1583c	-15.0516	-0.893305	0.052726	0.286227	ns	-2.20695	6.55e-11	sign
Cj1584c	Cj1584c	-12.6821	-0.232936	0.542237	0.902256	ns	-0.821738	5.09e-05	sign
Cj1585c	Cj1585c	-12.4421	-0.607995	0.128557	0.508623	ns	-1.22857	4.72e-07	sign
cgb	Cj1586	-15.7854	0.819182	0.134417	0.518468	ns	0.698913	0.00871	ns
Cj1587c	Cj1587c	-14.0756	1.62067	0.000580786	0.0088692	sign	0.81182	0.00787	ns
Cj1588c	Cj1588c	-15.4286	-0.542512	0.235895	0.677362	ns	-0.43922	0.0342	ns
Cj1589	Cj1589	-14.1935	-0.00633686	1	1	ns	-0.55803	0.00623	ns
infA	Cj1590	-13.5219	-0.55776	0.169962	0.587143	ns	-0.655502	0.00108	ns
rpmJ	Cj1591	-10.3418	-0.287253	0.448644	0.840346	ns	NA	NA	NA
rpsM	Cj1592	-9.243	0.142206	0.775488	0.977737	ns	-0.0101075	0.936	ns
rpsK	Cj1593	-7.51424	-0.0745903	0.810152	0.9959	ns	0.010385	0.929	ns
rpsD	Cj1594	-8.05088	-0.0365991	0.882977	1	ns	0.0129275	0.912	ns
rpoA	Cj1595	-9.18569	-0.413662	0.283633	0.730602	ns	-0.030525	0.798	ns
rplQ	Cj1596	-12.0648	-0.249451	0.508885	0.888373	ns	-0.66804	0.00108	ns
hisG	Cj1597	-8.69707	0.288324	0.523948	0.895535	ns	0.449435	0.00326	ns
hisD	Cj1598	-10.0253	-0.116371	0.733269	0.962266	ns	0.42407	0.00501	ns
hisB	Cj1599	-11.0818	0.00572644	0.965373	1	ns	0.19909	0.163	ns
hisH	Cj1600	-12.4589	0.244543	0.607396	0.930761	ns	-0.504065	0.00144	ns
hisA	Cj1601	-13.1949	-0.418101	0.297547	0.741562	ns	-0.052605	0.714	ns
Cj1602	Cj1602	-12.6972	-0.547436	0.17159	0.587796	ns	-1.17164	1.46e-06	sign
hisF	Cj1603	-9.66868	0.369981	0.406836	0.813672	ns	-0.117672	0.42	ns
hisI	Cj1604	-13.1096	-0.416223	0.300046	0.742841	ns	-0.208753	0.12	ns
dapD	Cj1605c	-9.10825	-0.111597	0.740958	0.963232	ns	1.43569	4.03e-09	sign
mrp	Cj1606c	-10.9221	0.0440325	0.972702	1	ns	1.61099	1.66e-08	sign
ispDF	Cj1607	-11.7475	0.050353	0.967966	1	ns	-0.358893	0.0262	ns
Cj1608	Cj1608	-15.4284	-1.14199	0.015293	0.122134	ns	-0.731128	0.000227	ns
Cj1609	Cj1609	-12.8501	-0.639921	0.114047	0.473713	ns	-0.62849	0.000238	ns
pgpA	Cj1610	-14.1384	-0.285389	0.478394	0.864708	ns	-1.02509	7.1e-06	sign
rpsT	Cj1611	-13.2795	-0.402062	0.312865	0.751143	ns	-0.0276367	0.834	ns
prfA	Cj1612	-11.6517	-0.382347	0.325086	0.760473	ns	0.299625	0.0929	ns
chuZ	Cj1613c	-10.5329	4.43865	4.61064e-18	4.18544e-16	sign	4.38258	6.66e-16	sign
chuA	Cj1614	-14.4568	11.9446	7.42424e-49	1.21312e-45	sign	7.07921	0	sign
chuB	Cj1615	-14.2244	5.79946	6.73955e-23	1.10124e-20	sign	7.07717	1.22e-14	sign
chuC	Cj1616	-16.445	7.9683	1.17061e-24	2.12531e-22	sign	7.98957	4.44e-16	sign
chuD	Cj1617	-15.4158	8.05083	4.32378e-29	1.76626e-26	sign	8.07583	5.55e-16	sign
Cj1618c	Cj1618c	-17.5368	-0.465461	0.571341	0.914645	ns	0.307703	0.0465	ns
kgtP	Cj1619	-10.7971	-0.389216	0.314633	0.751513	ns	-0.981715	2.67e-06	sign
mutY	Cj1620c	-14.8544	0.592064	0.241023	0.680639	ns	-1.21649	NA	NA
Cj1621	Cj1621	-14.0462	-3.06288	5.77827e-12	3.49692e-10	ns*	-0.55531	0.000372	ns
ribD	Cj1622	-15.8422	-0.0130667	0.954513	1	ns	0.230745	0.192	ns
Cj1623	Cj1623	-17.7958	-0.618658	0.339017	0.773679	ns	0.54158	0.00662	ns
sdaA	Cj1624c	-7.56511	-0.263892	0.481222	0.866091	ns	-1.25469	1.81e-08	sign
sdaC	Cj1625c	-9.39264	-0.376046	0.327576	0.760473	ns	-1.14994	2.47e-08	sign
Cj1626c	Cj1626c	-11.7868	-0.00385358	0.947149	1	ns	-0.167615	0.215	ns
Cj1627c	Cj1627c	-13.9475	0.108519	0.874835	1	ns	0.31837	0.0436	ns
exbB2	Cj1628	-14.8707	6.09145	2.30138e-22	3.41859e-20	sign	4.74228	1.83e-11	sign
exbD2	Cj1629	-33.1495	33.733	1.74455e-07	5.27889e-06	sign	2.3869	1.91e-09	sign
tonB2	Cj1630	-15.1168	7.39869	1.77582e-27	4.14526e-25	sign	1.76772	4.54e-06	sign
Cj1631c	Cj1631c	-15.5558	-2.18296	7.31524e-06	0.000180914	ns*	-0.35836	0.0156	ns
Cj1632c	Cj1632c	-50.0161	0	1	1	ns	-0.47624	0.0133	ns
Cj1633	Cj1633	-13.9767	-0.422925	0.304592	0.746218	ns	-0.0234633	0.874	ns
aroC	Cj1634c	-12.1574	0.204748	0.670692	0.95079	ns	5.26372	8.88e-15	sign
rnc	Cj1635c	-13.0696	-0.639503	0.11475	0.474687	ns	-0.395167	0.0363	ns
rnhA	Cj1636c	-12.9435	-0.44688	0.265064	0.709991	ns	-0.43353	0.0163	ns
Cj1637c	Cj1637c	-18.1264	-0.249524	0.852178	1	ns	0.285517	0.0821	ns
dnaG	Cj1638	-13.3153	-0.261928	0.508371	0.888373	ns	0.623093	0.0038	ns
Cj1639	Cj1639	-10.0153	0.420583	0.341811	0.774646	ns	-0.207065	0.104	ns
Cj1640	Cj1640	-14.4329	-0.457479	0.27909	0.726166	ns	-0.46848	0.00572	ns
murE	Cj1641	-11.5487	-0.0681227	0.826521	0.999656	ns	2.12783	2.47e-10	sign
Cj1642	Cj1642	-13.8728	-0.383435	0.345183	0.779194	ns	-0.279015	0.0407	ns
Cj1643	Cj1643	-10.7726	-0.102502	0.761456	0.972639	ns	-0.736892	2.49e-05	sign
ispA	Cj1644	-12.0211	-0.1675	0.644435	0.946949	ns	-0.985337	1.94e-06	sign
tkt	Cj1645	-10.1771	-0.349851	0.362357	0.785201	ns	-1.18834	4.79e-07	sign
iamB	Cj1646	-14.724	-0.606666	0.16163	0.576902	ns	-0.574347	0.0066	ns
iamA	Cj1647	-15.6172	-0.475986	0.333206	0.765763	ns	-0.40316	NA	NA
Cj1648	Cj1648	-13.8681	-0.323359	0.423662	0.822251	ns	-0.47549	0.0045	ns
Cj1649	Cj1649	-35.7268	-28.5784	0.4	0.808911	ns	-1.02565	6.89e-06	sign
Cj1650	Cj1650	-16.3048	-3.85554	6.53054e-12	3.81104e-10	ns*	-0.54595	0.000705	ns
map	Cj1651c	-12.6264	0.113827	0.844591	1	ns	-0.540533	0.00072	ns
murI	Cj1652c	-14.0149	-0.00804888	0.941248	1	ns	-0.31306	0.0337	ns
Cj1653c	Cj1653c	-12.6953	-0.172562	0.636044	0.946949	ns	-0.522055	0.00525	ns
nhaA2	Cj1654c	-12.5601	-0.502938	0.208133	0.64779	ns	-0.55389	0.000673	ns
nhaA1	Cj1655c	-14.563	0.460184	0.348773	0.779194	ns	0.0138975	0.911	ns
Cj1656c	Cj1656c	-15.8028	-1.02007	0.0350358	0.216032	ns	-1.31296	3.48e-08	sign
Cj1658	Cj1658	-10.2864	4.98981	3.08457e-21	3.36012e-19	sign	5.52522	1.73e-13	sign
p19	Cj1659	-9.63326	5.13898	3.37786e-22	3.94245e-20	sign	7.27596	1.11e-16	sign
Cj1660	Cj1660	-14.1113	3.16797	6.47256e-10	3.11064e-08	sign	0.143083	0.294	ns
Cj1661	Cj1661	-13.2094	3.81973	8.85666e-14	6.29208e-12	sign	4.26869	7.75e-11	sign
Cj1662	Cj1662	-15.1803	3.83777	7.30962e-12	3.98131e-10	sign	3.75801	4.8e-09	sign
Cj1663	Cj1663	-12.5676	3.48473	2.11696e-12	1.33043e-10	sign	4.91053	3.27e-13	sign
Cj1664	Cj1664	-13.7297	3.09877	6.05563e-10	3.06633e-08	sign	1.83802	1.33e-05	sign
Cj1665	Cj1665	-14.345	0.65589	0.165942	0.580619	ns	1.42744	1.22e-06	sign
Cj1666c	Cj1666c	-10.7947	0.083778	0.888962	1	ns	0.102703	0.535	ns
Cj1667c	Cj1667c	-50.0161	0	1	1	ns	NA	NA	NA
Cj1668c	Cj1668c	-17.0371	-2.43416	4.59284e-05	0.00101415	ns*	0.82322	0.000105	ns
Cj1669c	Cj1669c	-16.0439	-0.598777	0.218453	0.656183	ns	-1.11041	4.84e-05	sign
Cj1670c	Cj1670c	-15.5083	-1.00422	0.0387603	0.234571	ns	-0.843113	0.00011	ns
Cj1671c	Cj1671c	-16.4737	-0.699292	0.163288	0.576902	ns	-0.255813	0.0835	ns
eno	Cj1672c	-9.02095	0.0727118	0.906264	1	ns	0.10489	0.359	ns
recA	Cj1673c	-10.2902	-0.12042	0.726778	0.962266	ns	0.2371	0.0685	ns
Cj1674	Cj1674	-13.2332	-0.412315	0.299978	0.742841	ns	-0.238985	0.0797	ns
fliQ	Cj1675	-15.6907	1.34845	0.0101586	0.0902128	ns	-0.260387	0.117	ns
murB	Cj1676	-14.3211	-0.580075	0.166429	0.58108	ns	-1.26012	NA	NA
Cj1677	Cj1677	-15.7809	-0.574554	0.238078	0.677362	ns	0.596867	0.0245	ns
Cj1678	Cj1678	-10.5363	0.341661	0.447201	0.838952	ns	0.100703	0.424	ns
Cj1679	Cj1679	-12.3581	0.547927	0.218386	0.656183	ns	0.395823	0.00573	ns
Cj1680c	Cj1680c	-18.0502	-2.63584	0.000591096	0.00894307	ns*	-0.860485	0.00021	ns
cysQ	Cj1681c	-12.1697	-0.502175	0.206061	0.646432	ns	-0.230535	0.0598	ns
gltA	Cj1682c	-9.70466	-0.904572	0.0224765	0.156284	ns	-0.27623	0.0314	ns
Cj1684c	Cj1684c	-14.8319	-0.0412967	0.876306	1	ns	-0.986683	2.31e-06	sign
bioB	Cj1685c	-12.7064	-0.655961	0.102072	0.443579	ns	-0.11532	0.468	ns
topA	Cj1686c	-10.1149	-0.133994	0.70189	0.957851	ns	0.099735	0.504	ns
Cj1687	Cj1687	-13.8742	-0.621612	0.136504	0.523586	ns	-0.08556	0.604	ns
secY	Cj1688c	-10.6912	-0.431766	0.266633	0.710049	ns	0.783105	1.06e-05	sign
rplO	Cj1689c	-9.47627	-0.517256	0.184564	0.614471	ns	0.736193	5.41e-05	sign
rpsE	Cj1690c	-9.50961	-0.121542	0.722873	0.962266	ns	0.561882	0.00136	ns
rplR	Cj1691c	-8.89282	0.0519549	0.946665	1	ns	0.921482	1.13e-06	sign
rplF	Cj1692c	-9.32321	-0.452911	0.242841	0.681791	ns	0.91489	1.61e-06	sign
rpsH	Cj1693c	-11.1621	0.218817	0.64218	0.946949	ns	0.693105	5.34e-05	sign
rpsN	Cj1694c	-10.4382	-0.0320611	0.894065	1	ns	1.14529	4.36e-07	sign
rplE	Cj1695c	-8.31994	-0.212686	0.563271	0.913297	ns	0.888668	7.39e-07	sign
rplX	Cj1696c	-8.99569	0.0489709	0.95234	1	ns	0.468458	0.00123	ns
rplN	Cj1697c	-8.77116	0.11144	0.832951	1	ns	0.810355	0.000188	ns
rpsQ	Cj1698c	-10.503	0.162821	0.739806	0.963232	ns	0.857023	3.69e-06	sign
rpmC	Cj1699c	-12.276	-0.352388	0.367252	0.787972	ns	0.617718	0.000174	ns
rplP	Cj1700c	-7.65624	0.165182	0.732792	0.962266	ns	0.421457	0.0068	ns
rpsC	Cj1701c	-8.01226	0.210491	0.652463	0.95079	ns	1.67378	2.06e-09	sign
rplV	Cj1702c	-9.1065	0.158063	0.74605	0.964855	ns	-0.07637	0.544	ns
rpsS	Cj1703c	-10.1928	-0.183935	0.612825	0.935847	ns	0.211553	0.115	ns
rplB	Cj1704c	-7.09741	0.00431473	0.962488	1	ns	1.39886	3.61e-08	sign
rplW	Cj1705c	-11.0205	-0.126556	0.71477	0.960471	ns	0.47652	0.00176	ns
rplD	Cj1706c	-9.62305	-0.0795938	0.801855	0.991156	ns	0.708557	0.000103	ns
rplC	Cj1707c	-7.81273	-0.0789502	0.801903	0.991156	ns	0.939617	4.85e-07	sign
rpsJ	Cj1708c	-8.5909	-0.177501	0.622763	0.942217	ns	0.366613	0.0111	ns
Cj1709c	Cj1709c	-12.3348	0.677414	0.125917	0.501823	ns	-0.151613	0.265	ns
Cj1710c	Cj1710c	-10.0571	0.609746	0.163594	0.576902	ns	1.56577	6.56e-08	sign
ksgA	Cj1711c	-14.6573	-0.486114	0.265921	0.709991	ns	2.07426	3.74e-11	sign
Cj1712	Cj1712	-19.234	-0.29727	0.565474	0.913761	ns	0.188385	0.427	ns
Cj1713	Cj1713	-13.0043	-0.056843	0.86461	1	ns	-0.803852	0.000202	ns
Cj1714	Cj1714	-18.1427	-1.13232	0.141841	0.53451	ns	NA	NA	NA
Cj1715	Cj1715	-14.4102	0.0642906	0.94339	1	ns	-0.19217	0.232	ns
leuD	Cj1716c	-18.69	-0.813501	0.360066	0.784567	ns	-0.978535	6.31e-05	sign
leuC	Cj1717c	-12.5172	-0.0418493	0.88072	1	ns	-0.59028	0.00117	ns
leuB	Cj1718c	-13.1322	-0.218588	0.559728	0.912769	ns	-1.24077	5.78e-06	sign
leuA	Cj1719c	-12.4731	-0.396755	0.311087	0.751143	ns	0.291553	0.0537	ns
Cj1720	Cj1720	-11.7805	-0.448249	0.255382	0.696411	ns	-0.208677	0.127	ns
Cj1721c	Cj1721c	-13.2325	1.15329	0.0111285	0.0977631	ns	0.27086	0.0618	ns
Cj1722c	Cj1722c	-35.0662	29.8996	0.327041	0.760473	ns	NA	NA	NA
Cj1723c	Cj1723c	-13.9662	0.285711	0.563963	0.913297	ns	-0.318405	0.0781	ns
Cj1724c	Cj1724c	-14.9629	-0.267317	0.539231	0.898344	ns	-0.386767	0.0151	ns
Cj1725	Cj1725	-7.90101	1.29379	0.00314453	0.0356816	sign	1.25425	1.43e-08	sign
metA	Cj1726c	-12.5369	0.758983	0.0890483	0.41148	ns	1.22431	8.02e-06	sign
metB	Cj1727c	-13.5079	0.555193	0.23067	0.669496	ns	1.77779	5.03e-09	sign
Cj1728c	Cj1728c	-50.0161	0	1	1	ns	1.64819	NA	NA
FlgE2	Cj1729c	-9.01714	-2.37581	5.32244e-09	2.17422e-07	sign	-1.00855	5.15e-07	sign
ruvC	Cj1731c	-15.4829	0.317918	0.557742	0.911139	ns	-0.915075	0.000145	ns
1Microarray results taken from Palyada et al. 2004
2Significant genes are 1.5 fold differentially expressed with a p <0.01
3Significant genes were taken as 2 fold differentially expressed with a p <0.0001
*removed as significant due to read bias in Iron_Replete_2
