# Supplementary material for: The Transcriptional Landscape of Campylobacter jejuni under Iron Replete and Iron Limited Growth Conditions
Source: PLoS One. 2013 Nov 1;8(11):e79475. doi: 10.1371/journal.pone.0079475 (PMC3815106; doi:10.1371/journal.pone.0079475)
Supplement: Table S4 — RPKM values for each gene and sequencing run. Listed are the RPKM values for each C. jejuni gene in each sequencing reaction. (XLSX) [file pone.0079475.s009.xlsx]

## Sheet: st4_rpkms
Supplementary Table 4: RPKM values for each gene and sequencing run
Gene Name	GeneSymbol	Iron_Replete_1	Iron_Replete_2	Iron_Limited_1	Iron_Limited_2	Iron_Limited_3	% Total Transcriptome IronReplete	% Total Transcriptome IronLimited	COG Category
Cj0001	dnaA	154.355	164.748	100.175	162.993	71.9441	0.000132103	9.09963e-05	L
Cj0002	dnaN	88.4812	89.5832	89.9679	83.6745	74.6696	7.37307e-05	6.74893e-05	L
Cj0003	gyrB	1736.86	1268.04	1781.08	1623.55	1435.84	0.0012458	0.0013155	L
Cj0004c	Cj0004c	37.4657	98.1908	60.5501	82.3661	72.7117	5.59789e-05	5.86531e-05	-
Cj0005c	Cj0005c	142.844	388.654	134.377	162.284	127.344	0.000219298	0.000115261	R
Cj0006	Cj0006	112.043	94.9444	77.2597	86.887	78.0138	8.57656e-05	6.58473e-05	R
Cj0007	gltB	153.711	182.845	121.362	124.15	148.358	0.00013927	0.000107183	E
Cj0008	Cj0008	36.1105	72.3297	26.9489	26.058	30.3452	4.47876e-05	2.26773e-05	S
Cj0009	gltD	182.762	165.194	119.151	114.869	161.299	0.000144141	0.000107626	ER
Cj0010c	rnhB	461.589	521.407	455.867	371.002	574.642	0.000406855	0.00038154	L
Cj0011c	Cj0011c	3710.51	10525.8	2101.88	1262.76	3808.71	0.00587323	0.00195628	L
Cj0012c	rrc	13041.9	30324.2	9355.73	6069.45	17667.3	0.0179019	0.00902552	C
Cj0013	ilvD	472.762	323.038	276.108	334.21	307.308	0.000330011	0.000249578	EG
Cj0014c	Cj0014c	384.398	601.023	381.819	290.48	387.098	0.000407356	0.000288192	S
Cj0015c	Cj0015c	742.742	546.339	767.568	459.947	675.095	0.000534422	0.000517416	U
Cj0016	Cj0016	283.553	266.585	315.377	505.103	309.969	0.00022786	0.000307233	R
Cj0017c	dsbI	273.761	150.622	358.019	858.123	792.917	0.000176127	0.000547123	O
Cj0018c	dba	319.378	124.459	537.425	1086.99	1209.68	0.000184413	0.000772108	-
Cj0019c	Cj0019c	134.597	153.149	83.8103	156.159	110.862	0.000119092	9.54175e-05	NT
Cj0020c	Cj0020c	510.255	882.897	368.446	507.438	390.793	0.000575692	0.000344403	P
Cj0021c	Cj0021c	321.607	396.456	167.738	251.955	199.985	0.000297101	0.000168532	Q
Cj0022c	Cj0022c	4.43427	16.1384	4.58652	6.45417	8.54647	8.48136e-06	5.33603e-06	J
Cj0023	purB	964.732	1382.59	1012.19	1326.56	1216.24	0.000970657	0.000967046	F
Cj0024	nrdA	497.393	389.522	401.231	474.61	427.301	0.000367606	0.000354388	F
Cj0025c	Cj0025c	28.3122	12.343	75.8999	40.6482	36.5024	1.6886e-05	4.15419e-05	R
Cj0026c	thyX	762.328	704.686	610.625	725.401	611.516	0.000607657	0.00052952	F
Cj0027	pyrG	784.146	704.268	803.455	833.863	907.412	0.00061659	0.000692285	F
Cj0028	recJ	62.6603	80.6118	46.3694	75.3848	51.2752	5.92696e-05	4.7042e-05	L
Cj0029	ansA	364.233	181.94	365.095	322.809	296.163	0.000226748	0.000267454	EJ
Cj0030	Cj0030	0	1.35967	0	0	1.22675	5.58663e-07	3.37047e-07	-
Cj0031	Cj0031	164.533	446.494	131.056	171.591	153.454	0.000252114	0.00012406	V
Cj0032	Cj0032	33.799	93.8679	31.3922	39.3226	59.0867	5.26726e-05	3.53692e-05	-
Cj0033	Cj0033	9.43739	46.934	5.11312	10.3567	11.0676	2.32224e-05	7.22869e-06	-
Cj0034c	Cj0034c	1285.66	1480.22	1309.75	1906.73	1429.16	0.0011447	0.00126315	S
Cj0035c	Cj0035c	29.9562	66.8897	26.1649	90.4334	69.1414	3.99842e-05	5.05739e-05	G
Cj0036	Cj0036	168.471	180.696	120.261	187.795	158.16	0.000144546	0.00012683	S
Cj0037c	Cj0037c	9237.92	4763.59	1806.61	1937.12	1213.14	0.0058122	0.0013462	C
Cj0038c	Cj0038c	1.23585	3.91116	0	1.499	3.96989	2.12273e-06	1.49703e-06	-
Cj0039c	typA	1940.76	970.202	1423.58	1696.24	1223.44	0.00120851	0.00118031	T
Cj0040	Cj0040	0	21.5114	0	2.998	0	8.8386e-06	8.12611e-07	-
Cj0041	Cj0041	8.46731	129.401	5.53139	3.78379	4.29464	5.67018e-05	3.69918e-06	-
Cj0042	flgD	67.8669	690.884	47.734	63.6592	67.8246	0.000312191	4.87791e-05	N
Cj0043	flgE	43.5127	454.125	41.9725	37.9527	63.8672	0.000204748	3.91683e-05	N
Cj0044c	Cj0044c	20.1063	213.572	23.009	23.8687	37.5613	9.61428e-05	2.30026e-05	-
Cj0045c	Cj0045c	78.643	861.462	79.0518	99.4191	110.3	0.000386775	7.85988e-05	P
Cj0053c	trmU	334.663	378.794	297.285	297.041	292.577	0.000295292	0.000241174	J
Cj0054c	Cj0054c	533.886	621.062	445.601	647.568	389.128	0.00047797	0.000402761	R
Cj0055c	Cj0055c	277.621	475.398	402.616	270.801	242.178	0.000311182	0.000248657	-
Cj0056c	Cj0056c	1183	1704.82	1199.78	980.669	1198.85	0.00119414	0.000919169	-
Cj0057	Cj0057	44.9589	69.6599	39.7209	46.5794	54.1577	4.7383e-05	3.82309e-05	-
Cj0058	Cj0058	18.686	46.4646	15.186	35.6162	31.4415	2.6889e-05	2.2393e-05	R
Cj0059c	fliY	457.888	672.692	436.271	466.664	415.016	0.00046747	0.00035832	NT
Cj0060c	fliM	310.692	380.752	356.64	411.925	354.908	0.000286094	0.000305466	N
Cj0061c	fliA	265.826	455.986	350.045	402.359	332.474	0.000298284	0.000294929	K
Cj0062c	Cj0062c	157.025	276.871	248.266	212.228	285.832	0.000179287	0.000203095	-
Cj0063c	Cj0063c	269.714	450.907	261.778	281.21	353.087	0.000297819	0.00024392	D
Cj0064c	flhF	444.722	696.751	429.818	445.954	505.068	0.000471862	0.000375706	N
Cj0065c	folK	429.137	654.996	632.603	430.346	578.9	0.000448201	0.000446519	H
Cj0066c	aroQ	1873.61	3302.68	1459.92	2574.08	1709.63	0.00213885	0.00156165	E
Cj0067	Cj0067	23.4389	38.1195	20.2031	34.7475	25.7946	2.54435e-05	2.19608e-05	FR
Cj0068	pspA	67.8518	125.026	108.966	88.7969	65.0053	7.96851e-05	7.13525e-05	OU
Cj0069	Cj0069	1603.21	1674.27	1480.87	1410.91	1643.53	0.00135694	0.00123386	HJ
Cj0070c	Cj0070c	0	3.98496	0	6.10913	5.39306	1.63734e-06	3.13762e-06	-
Cj0073c	Cj0073c	2255	5203.88	1253.2	1079.28	1564.9	0.00307917	0.00106089	S
Cj0074c	Cj0074c	4247.18	6113.88	2869.8	2675.94	3078.65	0.0042844	0.0023461	C
Cj0075c	Cj0075c	4728.25	4439.53	3249.58	3247.02	3682.26	0.00379719	0.00276928	C
Cj0076c	lctP	1952.83	2215.56	1354.46	1420.96	1706.33	0.00172523	0.00121971	C
Cj0077c	cdtC	94.1326	234.546	62.4877	110.768	100.793	0.000135651	7.45901e-05	-
Cj0078c	cdtB	287.014	512.127	225.246	239.795	272.937	0.000330192	0.000200809	-
Cj0079c	cdtA	467.399	583.359	409.544	512.758	465.407	0.000434734	0.000377442	-
Cj0080	Cj0080	8.89811	4.6934	0	3.5976	6.35182	5.64156e-06	2.72029e-06	-
Cj0081	cydA	172.155	67.293	65.1849	151.016	116.308	9.94889e-05	9.04903e-05	C
Cj0082	cydB	53.3886	34.3557	24.2975	45.7615	32.0132	3.63949e-05	2.77603e-05	C
Cj0085c	Cj0085c	111.61	179.34	60.6963	114.441	66.5299	0.000120262	6.5688e-05	M
Cj0086c	ung	48.3259	111.974	52.3654	30.7037	48.0494	6.6174e-05	3.56639e-05	L
Cj0087	aspA	11401.2	7547.46	8201.42	9724.57	13353	0.00785874	0.0085192	E
Cj0088	dcuA	9467.51	5670.27	7206.06	7442.68	10217.5	0.00628055	0.00677044	R
Cj0089	Cj0089	185.802	431.244	155.691	162.605	313.534	0.000254724	0.000172258	S
Cj0090	Cj0090	455.757	544.319	401.816	405.388	555.397	0.000413835	0.000370977	R
Cj0091	Cj0091	3395.83	2561.85	6173.94	4037.96	6182.49	0.00246967	0.00446027	R
Cj0092	Cj0092	373.481	573.941	464.927	489.306	506.935	0.000391673	0.00039745	-
Cj0093	Cj0093	834.114	939.089	1196.01	841.354	1235.99	0.000733925	0.000890594	M
Cj0094	rplU	10125.7	6836.41	11575.1	8022.3	8644.34	0.00703435	0.00767508	J
Cj0095	rpmA	3517.37	3384.21	4554.17	2350.29	3100.44	0.00285829	0.00271864	J
Cj0096	obgE	222.072	146.819	353.985	167.888	210.099	0.000152995	0.000198817	R
Cj0097	proB	202.326	247.241	220.229	163.177	169.004	0.000186016	0.000150131	E
Cj0098	fmt	90.7258	91.7973	60.4551	76.1845	43.9023	7.55771e-05	4.90366e-05	J
Cj0099	birA	102.859	118.196	103.857	197.538	83.914	9.14869e-05	0.000104643	H
Cj0100	Cj0100	214.981	422.406	209.716	326.256	250.921	0.000263269	0.000214001	D
Cj0101	Cj0101	20.0925	162.755	17.8134	11.6052	31.7591	7.52572e-05	1.66815e-05	K
Cj0102	atpF'	501.928	1169.05	581.383	631.607	662.245	0.000689792	0.000510139	C
Cj0103	atpF	157.668	182.795	108.183	166.626	118.679	0.000140901	0.000106983	C
Cj0104	atpH	58.2979	41.2695	36.4971	57.6857	54.2095	4.12843e-05	4.0385e-05	C
Cj0105	atpA	996.517	746.362	1007.08	1005.54	977.067	0.000722507	0.00081294	C
Cj0106	atpG	875.031	1522.81	951.872	932.937	748.977	0.000990837	0.000715687	C
Cj0107	atpD	2702.08	2701.67	2621.25	2945.32	2412.4	0.00223763	0.00216895	C
Cj0108	atpC	338.813	245.32	380.18	368.616	356.191	0.000242182	0.000300436	C
Cj0109	exbB3	255.4	358.474	192.53	194.27	264.202	0.000253867	0.000177235	U
Cj0110	exbD3	36.9614	172.212	44.6021	47.3223	76.9548	8.61821e-05	4.60138e-05	U
Cj0111	Cj0111	79.0563	197.393	81.7706	82.1913	76.9548	0.000114095	6.55017e-05	-
Cj0112	tolB	115.256	137.308	104.14	131.763	131.922	0.000104513	0.000100081	U
Cj0113	pal	11653.8	9108.44	10314.1	11053.5	10598.2	0.00860556	0.00869301	M
Cj0114	Cj0114	91.2338	247.294	101.356	101.439	122.112	0.00013968	8.84142e-05	S
Cj0115	slyD	1700.01	1594.03	1829.58	1729.69	2020.38	0.00136436	0.00151797	O
Cj0116	fabD	470.411	603.338	753.677	488.313	723.425	0.0004442	0.000534632	I
Cj0117	pfs	358.632	415.978	352.939	325.192	410.107	0.000320572	0.000296123	F
Cj0118	Cj0118	542.361	606.789	501.816	434.282	495.669	0.000475642	0.000389402	D
Cj0119	Cj0119	32.2173	30.3452	11.1078	9.30414	18.0698	2.59124e-05	1.0486e-05	Q
Cj0120	Cj0120	1.30216	0	1.34687	3.15887	0	5.43386e-07	1.21991e-06	-
Cj0121	Cj0121	76.5499	48.1418	44.6646	59.5191	52.5427	5.17244e-05	4.26295e-05	R
Cj0122	Cj0122	15.0881	33.9761	4.80189	7.03878	7.45649	2.02563e-05	5.25318e-06	-
Cj0123c	Cj0123c	44.9225	43.7443	29.4873	25.1483	37.9259	3.67196e-05	2.5199e-05	J
Cj0124c	Cj0124c	24.3413	34.0235	11.7493	18.6988	15.6382	2.41371e-05	1.25375e-05	-
Cj0125c	Cj0125c	650.812	633.608	428.995	462.931	375.597	0.000531918	0.000344514	T
Cj0126c	Cj0126c	41.6015	56.2293	43.0299	21.0249	35.265	4.04636e-05	2.70071e-05	S
Cj0127c	accD	515.837	614.818	514.878	453.989	471.979	0.000467873	0.000391762	I
Cj0128c	Cj0128c	66.4589	156.868	25.2049	60.4576	46.255	9.21871e-05	3.59016e-05	G
Cj0129c	Cj0129c	400.415	506.887	352.598	453.735	382.397	0.000375361	0.00032326	M
Cj0130	tyrA	23.2125	51.2702	25.0098	18.7701	32.1043	3.07524e-05	2.06616e-05	E
Cj0131	Cj0131	480.265	480.048	450.937	431.241	499.894	0.000397654	0.000375999	M
Cj0132	lpxC	309.473	429.565	269.557	319.394	260.64	0.000305641	0.000230971	M
Cj0133	Cj0133	1.99211	15.7614	6.18153	7.24889	4.26615	7.30735e-06	4.80613e-06	O
Cj0134	thrB	38.2649	49.7372	41.4634	54.1482	24.3884	3.64038e-05	3.25739e-05	E
Cj0135	Cj0135	689.086	2738.27	420.584	820.755	674.697	0.00141265	0.000521408	K
Cj0136	infB	1497.58	1014.84	1491.68	1732.91	1467.51	0.00104191	0.0012757	J
Cj0137	rbfA	341.952	371.787	330.874	500.393	373.235	0.000295455	0.000327523	J
Cj0138	Cj0138	236.652	250.148	219.32	293.932	202.718	0.000201534	0.00019459	S
Cj0139	Cj0139	114.404	145.202	87.3404	92.0967	113.385	0.000107401	7.96997e-05	V
Cj0140	Cj0140	25.2514	90.3796	34.2026	56.881	44.4198	4.76724e-05	3.68576e-05	V
Cj0141c	Cj0141c	86.6569	105.601	126.721	97.8601	88.5226	7.9551e-05	8.50649e-05	P
Cj0142c	Cj0142c	256.64	215.649	297.422	255.619	245.715	0.000195701	0.000217108	P
Cj0143c	Cj0143c	151.897	219.736	107.84	109.018	151.096	0.000153671	0.000100183	P
Cj0144	Cj0144	732.072	976.013	603.255	976.258	684.265	0.000706514	0.000615513	NT
Cj0145	Cj0145	30.5592	33.4227	40.905	19.6233	34.6463	2.64849e-05	2.58834e-05	R
Cj0146c	trxB	1408.06	599.87	7669.29	4921.93	4285.65	0.000834052	0.0045825	O
Cj0147c	trxA	686.425	358.039	667.92	539.64	737.719	0.000433553	0.000529314	O
Cj0148c	Cj0148c	4.72466	11.2143	0	2.86534	20.2359	6.57931e-06	6.33644e-06	L
Cj0149c	hom	275.927	285.327	318.587	297.321	306.445	0.000232378	0.000250812	E
Cj0150c	Cj0150c	316.87	349.722	309.159	293.909	287.258	0.000275922	0.00024207	E
Cj0151c	Cj0151c	3.96942	16.4879	4.1057	6.01829	6.37544	8.43099e-06	4.49156e-06	-
Cj0152c	Cj0152c	1000.4	1954.13	1031.22	1051	1102.23	0.00122037	0.000866171	-
Cj0153c	Cj0153c	434.368	268.635	475.924	479.996	589.215	0.000291636	0.000420502	J
Cj0154c	Cj0154c	42.7109	88.3212	44.1774	58.8698	60.2846	5.41125e-05	4.4449e-05	R
Cj0155c	rpmE	398.423	242.726	276.108	169.141	281.566	0.000265991	0.000197763	J
Cj0156c	Cj0156c	3.65676	17.3591	1.26077	10.3493	2.61034	8.65847e-06	3.86281e-06	S
Cj0157c	Cj0157c	9.81409	17.0826	2.03021	9.52306	2.10171	1.11143e-05	3.70689e-06	-
Cj0158c	Cj0158c	612.841	416.456	433.607	501.637	428.748	0.000426849	0.000370853	C
Cj0159c	Cj0159c	17.8879	335.312	27.0416	16.6899	33.8873	0.000145237	2.11363e-05	H
Cj0160c	Cj0160c	4.30554	11.0711	3.34002	1.30558	3.45765	6.34558e-06	2.20576e-06	O
Cj0161c	moaA	40.7483	51.3203	36.1263	37.3209	42.7412	3.80906e-05	3.16141e-05	H
Cj0162c	Cj0162c	82.2558	178.049	91.5011	109.183	69.7962	0.000107482	7.34785e-05	-
Cj0163c	Cj0163c	9.64855	12.7231	8.31652	7.80202	3.44376	9.25394e-06	5.30661e-06	-
Cj0164c	ubiA	66.0571	43.6724	54.2857	57.0738	37.788	4.55094e-05	4.05108e-05	H
Cj0166	miaA	12.8869	24.0334	18.0899	29.0289	23.6551	1.52525e-05	1.92523e-05	J
Cj0167c	Cj0167c	22.7186	12.3576	13.218	17.2226	13.6834	1.45578e-05	1.19969e-05	S
Cj0168c	Cj0168c	17394.2	7037.58	15891	22612.8	34192.7	0.0101501	0.0198146	-
Cj0169	sodB	3362.76	1456.44	1133.17	1122.26	993.299	0.00200168	0.000883084	P
Cj0170	Cj0170	32156.4	48989.8	34604.6	63269.5	37079.6	0.0335476	0.0366811	-
Cj0171	Cj0171	121.483	115.087	95.894	87.2472	80.4438	9.79811e-05	7.16444e-05	-
Cj0172c	Cj0172c	1056.48	1120.11	1525.46	1259.7	1291.93	0.000901097	0.00110832	E
Cj0173c	cfbpC	2.643	3.48519	11.8462	13.8917	14.1501	2.53491e-06	1.08519e-05	E
Cj0174c	cfbpB	3.96205	3.91842	49.6893	34.8413	32.3483	3.26334e-06	3.1749e-05	P
Cj0175c	cfbpA	933.106	515.713	9025.04	6566.53	5617.67	0.000601277	0.00576033	P
Cj0176c	Cj0176c	6.06689	4.80006	37.6512	80.946	25.9847	4.50393e-06	3.92467e-05	-
Cj0177	chaN	4.6997	5.2057	699.993	654.408	692.438	4.10008e-06	0.000556643	S
Cj0178	ctuA	7.06199	1.11748	1308.23	961.073	946.724	3.40608e-06	0.00087387	P
Cj0179	exbB1	2.10192	0	190.232	173.365	140.665	8.77118e-07	0.000137006	U
Cj0180	exbD1	1.94849	0	40.3078	66.1748	50.0728	8.13095e-07	4.25784e-05	U
Cj0181	tonB1	1.07206	8.48204	32.1572	59.8155	63.1356	3.93247e-06	4.22428e-05	M
Cj0182	Cj0182	21.9132	52.538	57.0075	65.2401	66.8363	3.07311e-05	5.14402e-05	I
Cj0183	Cj0183	384.21	309.578	355.954	341.653	336.31	0.000287528	0.000281124	R
Cj0184c	Cj0184c	36.0547	28.5261	18.6463	38.6859	35.6362	2.67662e-05	2.53119e-05	R
Cj0185c	Cj0185c	568.208	235.34	445.718	633.691	465.498	0.000333807	0.000420014	P
Cj0186c	Cj0186c	117.9	136.402	49.4694	128.164	113.142	0.000105244	7.91828e-05	P
Cj0187c	purN	12.7116	48.0514	10.2262	34.2629	24.1974	2.50479e-05	1.86966e-05	F
Cj0188c	Cj0188c	15.7713	17.0996	3.62506	13.4615	13.76	1.36071e-05	8.40815e-06	G
Cj0189c	Cj0189c	48.1185	60.7321	43.8456	70.8712	41.7094	4.50332e-05	4.25089e-05	S
Cj0190c	Cj0190c	233.974	194.795	355.861	346.359	319.426	0.000177673	0.000277735	O
Cj0191c	def	148.639	142.802	186.687	185.808	160.781	0.000120701	0.000144948	J
Cj0192c	clpP	347.711	460.314	390.8	486.506	476.387	0.000334232	0.000368282	OU
Cj0193c	tig	1222.54	1848.14	1142.9	1203.46	1261.51	0.00126952	0.000981414	O
Cj0194	folE	139.761	166.972	124.321	122.055	115.231	0.000126927	9.83128e-05	H
Cj0195	fliI	754.606	612.58	736.289	630.047	639.101	0.00056659	0.000545186	NU
Cj0196c	purF	411.787	270.87	352.255	479.868	406.958	0.000283132	0.000336999	F
Cj0197c	dapB	1116.11	718.785	1014.67	1413.72	898.665	0.000761081	0.000904088	E
Cj0198c	Cj0198c	25.7458	36.4512	12.6141	25.4754	10.8819	2.57207e-05	1.33011e-05	L
Cj0199c	Cj0199c	1.4275	8.4707	2.21477	2.5972	0.764257	4.07613e-06	1.512e-06	-
Cj0200c	Cj0200c	310.667	278.569	259.447	245.629	381.931	0.000244098	0.000241571	-
Cj0201c	Cj0201c	0	0	0	0	0	0	0	-
Cj0202c	Cj0202c	7.02482	3.70531	2.422	0	7.5219	4.45386e-06	2.72064e-06	-
Cj0203	Cj0203	300.831	89.8435	166.649	238.692	216.443	0.00016245	0.000169165	C
Cj0204	Cj0204	152.711	140.802	135.981	165.295	133.903	0.000121578	0.000118312	S
Cj0205	uppP	117.535	144.217	107.147	70.0727	147.182	0.000108302	8.8364e-05	V
Cj0206	thrS	829.605	735.532	776.126	766.235	692.064	0.000648405	0.000607409	J
Cj0207	infC	512.284	512.747	349.525	492.227	299.05	0.000424451	0.000309964	J
Cj0208	Cj0208	46.2017	63.825	28.8245	14.2323	30.6249	4.55042e-05	2.00552e-05	L
Cj0224	argC	485.634	305.413	314.748	514.467	404.998	0.000328141	0.00033571	E
Cj0225	Cj0225	231.112	69.456	124.156	136.902	72.8968	0.00012498	9.06614e-05	R
Cj0226	argB	129.685	74.1457	85.1824	109.076	101.359	8.45819e-05	8.04151e-05	E
Cj0227	argD	54.602	36.2671	51.596	48.2405	54.8567	3.76866e-05	4.20798e-05	E
Cj0228c	pcm	301.264	720.101	259.016	453.298	439.637	0.000421591	0.000313598	O
Cj0229	Cj0229	83.1462	126.952	70.9131	70.7725	79.6581	8.68588e-05	6.02175e-05	R
Cj0230c	Cj0230c	118.9	150.332	170.006	150.581	114.832	0.000111385	0.000118271	H
Cj0231c	nrdF	340.529	304.727	394.325	293.4	275.773	0.000267307	0.000261774	F
Cj0232c	Cj0232c	33.1243	95.5808	34.2616	28.3606	16.6909	5.30949e-05	2.15246e-05	S
Cj0233c	pyrE	1276.86	840.65	1356.06	1031.96	1423.53	0.000878232	0.001037	F
Cj0234c	frr	993.938	898.735	1110.31	713.014	746.508	0.000784038	0.00069818	J
Cj0235c	secG	902.01	1631.71	1008.69	1013.13	698.444	0.00104684	0.000738881	U
Cj0236c	Cj0236c	113.911	294.045	136.864	177.244	118.275	0.000168352	0.000117495	R
Cj0237	cynT	231.687	249.06	147.171	174.11	199.543	0.000199015	0.000141757	P
Cj0238	Cj0238	94.3653	59.5269	99.3639	103.631	93.7602	6.38366e-05	8.0681e-05	M
Cj0239c	Cj0239c	1392.39	459.562	1585.07	1015.32	1081.57	0.000769862	0.00100038	C
Cj0240c	Cj0240c	1046.09	306.083	1549.43	1309.93	1286.24	0.000562292	0.00112684	E
Cj0241c	Cj0241c	1.99211	1.57614	2.06051	0	0	1.4789e-06	5.56397e-07	P
Cj0243c	Cj0243c	0.686229	8.14407	0	0	0	3.6326e-06	0	-
Cj0244	rpmI	2139.72	2352.93	1717.05	2054	1540.81	0.00185967	0.00144373	J
Cj0245	rplT	619.851	959.362	643.473	493.908	511.106	0.000652843	0.000448056	J
Cj0246c	Cj0246c	8.51946	3.93197	5.87465	0	2.28057	5.1707e-06	2.21291e-06	NT
Cj0247c	Cj0247c	4.49904	1.18653	1.55117	0	1.6058	2.36495e-06	8.60051e-07	-
Cj0248	Cj0248	86.8032	141.048	98.4723	144.91	104.938	9.41764e-05	9.47001e-05	T
Cj0249	Cj0249	10.0104	14.5202	17.2568	6.07095	3.5729	1.01433e-05	7.28701e-06	-
Cj0250c	Cj0250c	60.4746	60.4127	51.178	62.2377	59.5211	5.00581e-05	4.70424e-05	G
Cj0251c	Cj0251c	10.267	24.3696	5.30978	74.7194	16.4903	1.42974e-05	2.62173e-05	-
Cj0252	moaC	3749.03	1424.95	3267.87	1627.12	2753.39	0.00214994	0.00207994	H
Cj0253	Cj0253	21.2341	33.6004	6.27519	18.3968	22.7366	2.26666e-05	1.29278e-05	-
Cj0254	Cj0254	16.5546	72.0382	12.8423	23.4262	44.315	3.65072e-05	2.1993e-05	-
Cj0255c	Cj0255c	276.439	263.795	145.148	304.587	210.137	0.000223745	0.000179488	L
Cj0256	Cj0256	73.8907	77.8116	71.5837	78.8947	49.0316	6.28054e-05	5.41855e-05	R
Cj0257	dgkA	29.1619	39.0459	37.1238	32.6505	33.6273	2.82123e-05	2.81135e-05	M
Cj0258	Cj0258	6.51081	2.57564	3.36718	3.94859	3.48576	3.77521e-06	2.93721e-06	-
Cj0259	pyrC	75.475	99.3156	91.2144	108.892	85.0691	7.23021e-05	7.75183e-05	F
Cj0260c	Cj0260c	7.41509	5.86674	0	4.497	0	5.50481e-06	1.21892e-06	-
Cj0261c	Cj0261c	10.0104	19.3603	5.75226	6.7455	2.38193	1.2132e-05	4.03608e-06	H
Cj0262c	Cj0262c	455.727	816.904	388.873	527	497.846	0.000525823	0.000384633	NT
Cj0263	Cj0263	28.3399	22.4222	56.7346	33.2655	32.3029	2.10389e-05	3.32118e-05	P
Cj0264c	Cj0264c	298.124	229.579	224.112	364.305	375.091	0.000218735	0.000262318	C
Cj0265c	Cj0265c	112.617	57.2008	89.16	111.301	138.45	7.0497e-05	9.22828e-05	C
Cj0266c	Cj0266c	117.769	114.298	95.8259	74.2799	99.2005	9.61072e-05	7.32646e-05	-
Cj0267c	Cj0267c	75.4077	88.2995	65.5173	104.269	77.5138	6.77477e-05	6.72507e-05	-
Cj0268c	Cj0268c	2262.77	2808.47	2222.56	3298.49	2112.64	0.00209819	0.00207466	O
Cj0269c	ilvE	467.369	589.29	447.205	558.395	492.006	0.000437159	0.00040729	EH
Cj0270	Cj0270	1334.72	1622.28	1324.52	1736.23	1201.32	0.00122353	0.00115833	R
Cj0271	Cj0271	280.993	275.119	236.145	377.038	272.669	0.000230298	0.000240878	O
Cj0272	Cj0272	148.139	88.7748	94.0589	142.323	128.781	9.82934e-05	9.93578e-05	S
Cj0273	fabZ	2037.48	1461.18	2158.15	2026.4	1588.6	0.0014506	0.00156849	I
Cj0274	lpxA	946.435	817.611	892.123	1026.54	918.127	0.000730883	0.000771398	M
Cj0275	clpX	1245.95	965.571	1439.33	1475.62	1102.98	0.000916662	0.00109167	O
Cj0276	mreB	2240.94	1359.12	2435.64	1943.64	1693.58	0.00149357	0.00164983	D
Cj0277	Cj0277	98.2351	92.9292	109.339	99.7255	124.623	7.91758e-05	9.07953e-05	M
Cj0279	carB	733.482	724.871	796.915	800.845	805.05	0.000603913	0.000653446	EF
Cj0280	Cj0280	20.8254	14.9789	1.95822	18.3707	6.08153	1.48449e-05	7.17907e-06	J
Cj0281c	tal	32.7538	187.88	33.0314	36.7485	49.1	9.0864e-05	3.23703e-05	G
Cj0282c	serB	639.124	539.176	695.581	600.868	764.051	0.00048824	0.000560615	E
Cj0283c	cheW	1544.9	1263.58	1458.3	1786.39	1815.2	0.00116386	0.00137671	NT
Cj0284c	cheA	5289.98	3532.85	5327.1	5836.52	5676.55	0.00365906	0.00458009	NT
Cj0285c	cheV	25983	14010.2	33812.5	39523	33122.5	0.0165991	0.0289434	NT
Cj0286c	Cj0286c	84.2297	103.551	88.4619	94.306	140.141	7.76956e-05	8.79525e-05	S
Cj0287c	greA	538.83	593.193	663.001	463.691	640.476	0.000468582	0.000480683	K
Cj0288c	lpxB	70.2097	98.9471	51.4394	62.0956	36.0227	6.99535e-05	4.06183e-05	M
Cj0289c	peb3	1602.72	1282.36	1058.23	1434.45	830.166	0.00119571	0.00090265	R
Cj0291c	glpT'	20.8549	19.1403	17.2568	19.2247	18.7577	1.6567e-05	1.50243e-05	-
Cj0293	surE	175.214	135.365	171.635	220.023	145.675	0.000128735	0.000146008	R
Cj0294	Cj0294	117.698	87.3612	62.7519	92.72	70.1588	8.50096e-05	6.13527e-05	H
Cj0295	Cj0295	19.192	9.66287	7.21852	6.34871	9.34092	1.1979e-05	6.23643e-06	R
Cj0296c	panD	357.326	432.384	817.455	634.821	771.972	0.000326768	0.000604903	H
Cj0297c	panC	495.213	451.511	1017.6	934.74	895.876	0.000392167	0.000774284	H
Cj0298c	panB	911.49	868.619	1666.69	1869.71	1651.59	0.000737259	0.00141061	H
Cj0299	Cj0299	31.0399	27.0143	35.3162	13.8047	42.0993	2.40524e-05	2.48449e-05	V
Cj0300c	modC	427.109	418.826	472.66	445.615	408.885	0.000350318	0.000360757	P
Cj0301c	modB	61.6935	69.4623	53.9945	35.976	48.2739	5.42851e-05	3.75946e-05	P
Cj0302c	Cj0302c	67.7319	86.6877	39.1497	45.9097	72.5245	6.38824e-05	4.29414e-05	H
Cj0303c	modA	286.163	1217.37	157.934	304.357	353.288	0.000619609	0.000222208	P
Cj0304c	bioC	1.16569	2.76685	0	0	1.24817	1.62328e-06	3.42934e-07	R
Cj0305c	Cj0305c	2.61709	4.14123	1.35347	0	1.40114	2.79365e-06	7.50437e-07	S
Cj0306c	bioF	19.6179	22.1735	19.5667	27.1945	24.7571	1.72971e-05	1.94566e-05	H
Cj0307	bioA	91.0601	60.2027	114.83	116.502	101.51	6.2735e-05	9.04752e-05	H
Cj0308c	bioD	7.92901	6.27335	4.10062	4.80867	5.66004	5.88633e-06	3.96577e-06	H
Cj0309c	Cj0309c	127.116	128.733	163.035	61.6731	122.499	0.000105939	9.43973e-05	P
Cj0310c	Cj0310c	21.261	85.9764	9.77375	80.2297	70.8256	4.41981e-05	4.38448e-05	P
Cj0311	Cj0311	1318.31	768.117	928.588	982.205	1073.07	0.000865729	0.000811797	J
Cj0312	pth	66.0024	61.5041	106.196	120.974	100.512	5.28133e-05	8.90817e-05	J
Cj0313	Cj0313	4.53728	0.598308	4.69306	6.42065	4.04861	2.13922e-06	4.11993e-06	R
Cj0314	lysA	219.914	188.668	243.907	190.414	223.417	0.000169289	0.000178857	E
Cj0315	Cj0315	384.774	281.329	309.543	332.637	299.23	0.000276156	0.00025596	G
Cj0316	pheA	358.658	329.193	385.626	407.895	364.077	0.000284925	0.00031472	E
Cj0317	hisC	321.795	377.272	319.227	322.01	300.711	0.000289297	0.000256101	E
Cj0318	fliF	285.977	286.498	245.102	265.491	262.904	0.000237053	0.000210379	NU
Cj0319	fliG	547.895	400.239	410.54	413.462	478.331	0.000393084	0.000354348	N
Cj0320	fliH	281.399	372.845	207.331	258.326	240.429	0.000270621	0.000192062	NU
Cj0321	dxs	235.309	237.603	256.386	288.042	252.887	0.00019582	0.000216786	HI
Cj0322	perR	13.6394	23.1244	54.4155	14.1803	27.1227	1.5193e-05	2.59893e-05	P
Cj0323	Cj0323	9.36643	8.99861	0.692001	4.05744	3.58186	7.60592e-06	2.27074e-06	-
Cj0324	ubiE	459.233	468.047	318.227	432.169	249.497	0.000383947	0.000271619	H
Cj0325	xseA	126.592	126.286	98.2035	88.4564	116.396	0.000104715	8.24735e-05	L
Cj0326	serC	237.2	255.914	133.824	220.065	203.028	0.000204133	0.000151567	HE
Cj0327	Cj0327	310.293	310.486	212.391	199.252	236.972	0.000257056	0.000176467	J
Cj0328c	fabH	303.905	454.248	265.064	234.121	247.135	0.00031346	0.000202933	I
Cj0329c	plsX	694.539	980.905	549.699	568.836	568.189	0.000692862	0.000458727	I
Cj0330c	rpmF	3573.77	4366.29	3042.83	2299.53	2566.66	0.00328534	0.00215012	J
Cj0331c	Cj0331c	642.474	1739.74	421.182	543.299	583.776	0.000982925	0.000421384	-
Cj0332c	ndk	959.448	3051.73	872.343	856.385	1306.96	0.00165427	0.000826766	F
Cj0333c	fdxA	8261.19	7658.88	11300.1	3721.81	13461.2	0.00659423	0.00775859	C
Cj0334	ahpC	780.708	456.368	7732.42	2761.11	3507.55	0.000513298	0.00380007	O
Cj0335	flhB	33.8275	45.3824	59.3291	39.2465	39.3708	3.27628e-05	3.74754e-05	NU
Cj0336c	motB	1406.83	1704.1	1566.47	1775.59	1286.24	0.00128725	0.00125766	N
Cj0337c	motA	1093.54	954.082	793.146	1030.11	935.852	0.000848342	0.000750508	N
Cj0338c	polA	60.6689	90.9612	71.2234	65.8606	60.4145	6.2691e-05	5.36827e-05	L
Cj0339	Cj0339	463.329	359.138	429.367	455.722	431.266	0.000340907	0.000357955	G
Cj0340	Cj0340	344.007	292.918	465.933	354.621	394.72	0.000263907	0.000330384	F
Cj0341c	Cj0341c	1.80367	61.363	5.59679	2.18773	1.9313	2.59655e-05	2.6349e-06	S
Cj0342c	uvrA	392.197	321.961	319.489	367.436	292.508	0.000295949	0.000266231	L
Cj0343c	Cj0343c	34.6415	16.1224	54.8002	42.0178	74.1854	2.10801e-05	4.65689e-05	-
Cj0344	Cj0344	0	0	0	0	0	0	0	-
Cj0345	trpE	58.2538	41.025	50.3219	55.9051	36.3288	4.11654e-05	3.87228e-05	EH
Cj0346	trpD	126.473	116.676	161.839	140.67	90.46	0.000100716	0.000106684	E
Cj0347	trpF	82.7524	74.977	66.266	77.7082	70.0289	6.53387e-05	5.81969e-05	E
Cj0348	trpB	675.849	444.977	850.105	781.036	501.843	0.00046486	0.000579134	E
Cj0349	trpA	26.6943	70.1193	33.133	19.427	33.1565	3.995e-05	2.33223e-05	E
Cj0350	Cj0350	147.671	334.03	111.618	190.596	137.848	0.000198869	0.000119675	-
Cj0351	fliN	119.217	340.385	125.991	182.325	149.854	0.000189606	0.000124613	NU
Cj0352	Cj0352	68.2411	61.1376	45.6721	41.3859	47.2805	5.35969e-05	3.65407e-05	-
Cj0353c	Cj0353c	234.603	138.778	159.882	144.273	117.385	0.00015492	0.000114529	FP
Cj0354c	fdxB	110.684	43.7859	74.0779	47.383	66.2294	6.41786e-05	5.10428e-05	C
Cj0355c	Cj0355c	3407.1	5132.98	3280.02	3863.73	3252.62	0.00353081	0.00282662	TK
Cj0356c	Cj0356c	2.51833	0	0	9.1637	0	1.05089e-06	2.48383e-06	H
Cj0357c	Cj0357c	1003.34	1138.21	1024.19	708.178	1048.99	0.000886354	0.00075672	S
Cj0358	Cj0358	2427.47	3568.22	1601.75	2545.78	2446.29	0.00247908	0.00179467	P
Cj0360	Cj0360	637.432	540.319	644.459	604.736	670.359	0.000488003	0.000522117	G
Cj0361	lspA	105.417	200.441	114.312	179.422	118.338	0.000126347	0.000112013	MU
Cj0362	Cj0362	319.978	226.588	234.052	289.476	212.008	0.000226626	0.000199912	S
Cj0363c	Cj0363c	143.876	117.596	156.195	134.129	128.593	0.000108357	0.000113863	H
Cj0364	Cj0364	0	2.51432	0	0	0	1.03308e-06	0	-
Cj0365c	cmeC	168.396	167.934	129.933	158.28	118.275	0.000139272	0.000110484	MU
Cj0366c	cmeB	334.128	396.436	274.252	340.58	284.459	0.000302318	0.000244525	V
Cj0367c	cmeA	179.171	517.102	129.051	198.846	180.975	0.000287234	0.000138467	M
Cj0368c	cmeR	131.574	236.227	95.5257	76.7261	73.1513	0.000151966	6.66896e-05	K
Cj0369c	Cj0369c	430.948	597.718	392.206	361.171	407.264	0.000425423	0.000315698	C
Cj0370	rpsU	552.685	960.824	1294.99	1732.93	1815.64	0.000625416	0.00131824	J
Cj0371	Cj0371	1377	1519.2	2180.16	1915.45	1816.87	0.00119882	0.00160708	-
Cj0372	Cj0372	1007.54	1438.89	1179.48	1290.98	1133.8	0.00101165	0.000979926	E
Cj0373	Cj0373	399.559	362.159	496.464	367.37	467.225	0.000315538	0.000362005	CHR
Cj0374	Cj0374	66.7358	149.387	107.75	59.2288	113.287	8.92288e-05	7.6275e-05	S
Cj0375	Cj0375	1.67889	2.65664	6.94613	0	0	1.79215e-06	1.87565e-06	-
Cj0376	Cj0376	1.94141	0.76801	0	3.53219	0	1.1257e-06	9.57404e-07	-
Cj0377	Cj0377	8.88252	15.5351	14.5066	10.7739	10.0116	1.00897e-05	9.58815e-06	O
Cj0378c	Cj0378c	91.9471	73.921	352.805	226.649	204.846	6.87417e-05	0.000212982	S
Cj0379c	Cj0379c	128.993	74.4171	517.008	352.034	312.689	8.44045e-05	0.000320937	R
Cj0380c	Cj0380c	3.0566	0	1.05385	1.23582	2.18192	1.2755e-06	1.21902e-06	-
Cj0381c	pyrF	162.073	135.773	179.471	228.962	172.52	0.000123419	0.000157922	F
Cj0382c	nusB	80.2837	73.0476	45.6721	80.3374	55.8769	6.35158e-05	4.94604e-05	K
Cj0383c	ribH	587.275	600.906	372.301	622.501	508.965	0.000491967	0.000409099	H
Cj0384c	kdsA	594.734	621.961	452.737	624.951	501.257	0.000503731	0.000429365	M
Cj0385c	Cj0385c	90.1255	77.4184	57.7076	85.3707	203.115	6.94186e-05	9.45281e-05	S
Cj0386	engA	292.422	302.831	237.178	273.917	244.91	0.000246453	0.000205579	R
Cj0387	aroK	88.445	122.141	54.889	78.0202	51.6564	8.70931e-05	5.01616e-05	E
Cj0388	trpS	499.684	528.007	388.278	552.456	463.584	0.000425463	0.000381959	J
Cj0389	serS	715.304	797.137	601.139	737.159	773.55	0.00062602	0.000574664	J
Cj0390	Cj0390	58.5259	101.357	38.6754	39.4378	47.0004	6.6068e-05	3.40464e-05	-
Cj0391c	Cj0391c	3173.1	11777.5	3512.57	3242.42	5184.08	0.00616328	0.00325167	-
Cj0392c	pyk	1086.64	1343.62	1062.53	935.002	1192.06	0.00100552	0.000867862	G
Cj0393c	Cj0393c	555.289	1278.98	420.005	679.297	416.971	0.000757225	0.0004121	R
Cj0394c	Cj0394c	73.7272	137.785	60.4809	55.5058	92.5551	8.7379e-05	5.68059e-05	K
Cj0395c	Cj0395c	0	0	2.84648	0	0	0	7.6863e-07	-
Cj0396c	Cj0396c	348.71	435.09	281.083	314.061	312.441	0.000324285	0.00024687	-
Cj0397c	Cj0397c	6.91563	20.792	1.43061	1.67764	2.96199	1.14289e-05	1.65483e-06	-
Cj0398	gatC	241.654	233.435	302.266	214.72	520.515	0.000196755	0.000282831	J
Cj0399	Cj0399	333.679	991.979	386.258	361.674	486.523	0.000546827	0.000336004	R
Cj0400	fur	412.241	1576	328.534	489.774	340.104	0.000819574	0.000314911	P
Cj0401	lysS	1008.75	952.516	1049.43	1162.27	1072.72	0.000812315	0.00089314	J
Cj0402	glyA	1746.39	1648.91	1361.25	1481.6	1560.71	0.00140626	0.00119797	E
Cj0403	Cj0403	721.627	1393.71	582.559	608.429	541.824	0.000873777	0.000471088	-
Cj0404	Cj0404	2920.11	2729.74	2829.37	3207.67	2471.06	0.00234014	0.00231237	-
Cj0405	aroE	9.13494	23.2885	20.9968	23.3912	23.9099	1.33808e-05	1.85792e-05	E
Cj0406c	Cj0406c	546.344	870.859	346.976	600.08	492.584	0.000585805	0.000391682	-
Cj0407	lgt	195.3	135.108	135.009	209.507	149.221	0.000137011	0.000134242	M
Cj0408	frdC	6087.53	7104.02	3426.5	4633.46	5592.89	0.0054592	0.00371779	C
Cj0409	frdA	11966.2	10983.2	7378.83	9461.9	10014.9	0.00950621	0.00730873	C
Cj0410	frdB	2002.07	1378.05	1638.4	1902.57	2500.44	0.00140167	0.0016451	C
Cj0411	Cj0411	17.2103	43.7471	22.725	23.5398	21.9569	2.51566e-05	1.85495e-05	R
Cj0412	Cj0412	7.00179	37.3933	3.62109	8.49269	15.463	1.8286e-05	7.5282e-06	R
Cj0413	Cj0413	19.3108	30.557	1.17493	35.8229	9.73045	2.06136e-05	1.27005e-05	R
Cj0414	Cj0414	437.216	129.503	126.124	138.574	176.44	0.000235658	0.000120094	-
Cj0415	Cj0415	961.74	136.141	331.426	227.326	288.82	0.000457267	0.000230464	E
Cj0416	Cj0416	72.8027	288.004	58.5685	9.81164	60.631	0.000148715	3.51329e-05	-
Cj0417	Cj0417	43.5826	215.513	61.9835	0	23.3332	0.000106737	2.31481e-05	-
Cj0418c	Cj0418c	2944.33	1824.43	4769.04	3619.49	3640.41	0.00197828	0.00326904	-
Cj0419	Cj0419	2.20614	34.9096	0	2.6759	4.7245	1.52643e-05	2.02335e-06	FGR
Cj0420	Cj0420	424.873	4050.45	605.704	891.677	879.944	0.00184155	0.000647011	S
Cj0421c	Cj0421c	0	0	0	0	0	0	0	-
Cj0422c	Cj0422c	129.658	476.715	157.776	64.7568	232.749	0.000249978	0.000124104	-
Cj0423	Cj0423	10.5372	36.1268	29.064	89.4666	56.4142	1.92409e-05	4.75979e-05	-
Cj0424	Cj0424	269.473	271.26	524.737	394.372	452.455	0.000223905	0.0003729	S
Cj0425	Cj0425	88.3409	139.789	119.184	107.152	86.3665	9.43007e-05	8.49556e-05	-
Cj0426	Cj0426	896.239	704.277	632.53	549.694	772.725	0.000663369	0.000532101	R
Cj0427	Cj0427	722.177	1804.65	441.281	751.641	681.403	0.00104286	0.000510106	-
Cj0428	Cj0428	473.407	1636.82	498.29	475.558	752.542	0.000870088	0.000470213	-
Cj0429c	Cj0429c	396.992	215.535	526.73	307.18	340.067	0.000254222	0.000318926	S
Cj0430	Cj0430	4.56871	10.8442	4.05049	0	7.68741	6.36215e-06	3.20585e-06	-
Cj0431	Cj0431	9.11513	13.3933	1.34687	14.2149	1.3943	9.30676e-06	4.59974e-06	-
Cj0432c	murD	133.803	124.206	163.062	155.866	121.284	0.000106869	0.000119601	M
Cj0433c	mraY	134.98	144.382	101.396	100.611	109.811	0.00011565	8.48209e-05	M
Cj0434	pgm	932.948	890.65	1130.76	1172.98	1187.39	0.000755265	0.000949508	G
Cj0435	fabG	1101.14	776.681	897.353	1551.03	978.514	0.000778623	0.000931564	IQR
Cj0436	Cj0436	107.167	35.4574	58.4463	92.1721	62.591	5.9289e-05	5.79623e-05	S
Cj0437	mfrA	16009.6	9714.98	7431.02	10973.7	14959.5	0.0106724	0.00909112	C
Cj0438	mfrB	3596.27	2197.95	1618.92	2713.95	3867.61	0.0024038	0.00223539	C
Cj0439	mfrE	1594.19	952.628	670.963	1153.62	1546.09	0.00105666	0.000918656	C
Cj0440c	Cj0440c	82.5968	88.0801	102.767	133.579	108.949	7.06576e-05	9.38904e-05	K
Cj0441	acpP	643.402	1007.27	828.325	635.115	765.883	0.000682357	0.000606245	IQ
Cj0442	fabF	3575.06	3630.6	4170.26	4128.45	3768.04	0.0029836	0.00328037	IQ
Cj0443	accA	1520.64	1804.33	1680.47	1359.27	1338.75	0.00137592	0.00119003	I
Cj0447	Cj0447	321.942	292.924	374.62	366.087	366.267	0.000254701	0.000301018	-
Cj0448c	Cj0448c	959.099	1262.02	620.112	993.468	864.525	0.000918768	0.000674256	NT
Cj0449c	Cj0449c	4178.4	7022.49	2435.12	5549.3	4049.29	0.00462903	0.00327423	S
Cj0450c	rpmB	119.098	146.217	259.117	174.345	118.73	0.000109777	0.000149846	J
Cj0451	rep	174.255	141.78	189.185	125.916	238.193	0.00013097	0.000150658	G
Cj0452	dnaQ	160.797	217.023	303.285	168.266	262.2	0.00015627	0.000199543	L
Cj0453	thiC	769.242	797.768	604.748	960.835	867.444	0.000648788	0.000662063	H
Cj0454c	Cj0454c	77.273	75.5884	77.0197	56.2362	63.1839	6.33034e-05	5.34001e-05	-
Cj0455c	Cj0455c	0	0	0	0	2.4855	0	6.82886e-07	-
Cj0456c	Cj0456c	9.17617	23.7603	6.03987	10.1182	8.03903	1.35918e-05	6.58221e-06	-
Cj0457c	Cj0457c	227.537	308.758	318.182	189.645	182.388	0.000221813	0.000187433	S
Cj0458c	Cj0458c	571.406	491.995	581.482	513.28	449.165	0.000440596	0.000419549	J
Cj0459c	Cj0459c	53.9885	80.6842	27.9211	76.3985	51.3855	5.56807e-05	4.23655e-05	-
Cj0460	nusA	136.781	207.13	162.775	127.551	143.31	0.000142184	0.000117901	K
Cj0461c	Cj0461c	35.7272	30.9337	18.1283	17.988	18.045	2.76189e-05	1.47287e-05	-
Cj0462	Cj0462	2691.61	1695.67	3063.3	3103.32	2824.74	0.00181992	0.00244443	HR
Cj0463	Cj0463	15.7411	17.6435	5.42719	13.5241	21.771	1.3818e-05	1.11128e-05	R
Cj0464	recG	30.7336	29.1793	28.1558	37.8103	25.3864	2.48142e-05	2.48263e-05	LK
Cj0465c	ctb	1147.02	1592.27	1326.61	1884.52	1225.95	0.00113288	0.00120585	R
Cj0466	nssR	0	2.12264	0	0	0	8.72151e-07	0	T
Cj0467	Cj0467	77.5732	94.7705	64.8973	65.0335	86.7268	7.13102e-05	5.89796e-05	E
Cj0468	Cj0468	205.997	132.122	291.238	301.607	257.118	0.000140248	0.000231036	E
Cj0469	Cj0469	375.192	350.896	455.47	444.884	460.257	0.000300742	0.000370031	E
Cj0470	tuf	9197.53	6040.4	7922.24	7945.66	7225.83	0.00631996	0.0062782	J
Cj0471	rpmG	745.426	932.48	541.798	305.457	512.34	0.0006942	0.00036986	J
Cj0472	secE	1205.69	1242.58	1040.01	750.1	800.33	0.00101368	0.000704037	U
Cj0473	nusG	2891.38	3003.11	2471.02	2346.52	2092.35	0.00244048	0.00187814	K
Cj0474	rplK	8025.22	5995.48	9615.19	7998.83	6847.89	0.00581231	0.00664591	J
Cj0475	rplA	2141.25	1513.62	2000.02	1602.32	1679.57	0.00151545	0.00143583	J
Cj0476	rplJ	1424.81	673.209	819.697	675.899	691.356	0.000871174	0.000594494	J
Cj0477	rplL	5999.87	2301.44	4450.61	3543.64	3373.27	0.00344933	0.0030891	J
Cj0478	rpoB	1953.78	1246.54	2193.85	1891.05	1744.63	0.00132748	0.00158431	K
Cj0479	rpoC	1273.17	992.152	1319.06	1063.28	1037.51	0.000938942	0.000929442	K
Cj0480c	Cj0480c	0	0	0	0	0	0	0	K
Cj0481	Cj0481	105.72	75.2802	35.5387	102.585	80.1839	7.50476e-05	5.94327e-05	EM
Cj0482	uxaA'	394.348	273.604	320.035	342.181	431.996	0.000276978	0.000297857	G
Cj0483	uxaA'	153.715	56.4655	53.9441	94.0555	116.096	8.73452e-05	7.19576e-05	G
Cj0484	Cj0484	8.44346	5.13875	3.35898	11.0291	2.78182	5.63482e-06	4.66078e-06	G
Cj0485	Cj0485	4.05997	20.8794	9.44858	6.15559	3.26044	1.02731e-05	5.11567e-06	IQR
Cj0486	Cj0486	19.1129	18.6504	20.4281	20.8644	42.9771	1.56388e-05	2.29794e-05	G
Cj0487	Cj0487	23.8899	27.9412	10.7435	30.2366	38.9265	2.14496e-05	2.17917e-05	R
Cj0488	Cj0488	78.0683	115.564	104.192	100.801	83.5924	8.00604e-05	7.84238e-05	S
Cj0489	ald'	108.22	151.267	93.2799	126.888	104.29	0.000107312	8.8235e-05	C
Cj0490	ald'	40.6513	26.8024	40.6454	50.9508	32.6458	2.79761e-05	3.37551e-05	C
Cj0491	rpsL	3842.74	3084.54	3296.18	3792.54	3259.37	0.00287093	0.00281354	J
Cj0492	rpsG	2186.55	1404.43	2247.56	1755.03	1836.97	0.00148949	0.00158731	J
Cj0493	fusA	2883.14	1612.71	2747.52	2468.62	2324.66	0.00186575	0.00204973	J
Cj0494	Cj0494	154.827	253.443	93.8769	97.1352	125.766	0.000168743	8.62321e-05	-
Cj0495	Cj0495	30.8011	23.467	17.6993	13.8369	18.3226	2.24953e-05	1.35639e-05	R
Cj0496	Cj0496	42.7109	38.8613	55.2217	44.0346	100.613	3.37904e-05	5.44903e-05	R
Cj0497	Cj0497	38.8509	70.4009	37.5922	36.4827	48.3096	4.51386e-05	3.33127e-05	-
Cj0498	trpC	161.815	224.25	234.532	253.777	242.792	0.000159664	0.000198824	E
Cj0499	Cj0499	970.553	539.74	1607.22	1157.23	1242.13	0.000626775	0.00108894	FGR
Cj0500	Cj0500	22.4457	19.0273	26.5329	23.3358	41.201	1.71844e-05	2.48098e-05	R
Cj0503c	hemH	88.6884	79.8958	73.5684	106.508	57.3545	6.98368e-05	6.44927e-05	H
Cj0504c	Cj0504c	92.3679	105.967	75.476	92.9899	74.1779	8.20843e-05	6.59659e-05	R
Cj0505c	Cj0505c	271.417	238.931	226.748	302.982	240.322	0.000211433	0.00020938	M
Cj0506	alaS	828.379	931.748	783.781	751.655	794.091	0.000728515	0.000633556	J
Cj0507	maf	29.0156	83.7924	15.0059	40.473	20.1947	4.65367e-05	2.05707e-05	D
Cj0508	pbpA	261.969	250.885	286.827	270.993	254.32	0.000212402	0.000220778	M
Cj0509c	clpB	196.941	187.326	224.62	200.006	176.896	0.000159151	0.000163468	O
Cj0510c	Cj0510c	162.368	267.814	113.859	240.334	135.549	0.000177795	0.00013313	S
Cj0511	Cj0511	1409.7	1070.73	1644.24	1656.03	1605.8	0.0010282	0.00133405	M
Cj0512	purC	202.742	321.706	205.043	229.518	244.827	0.000216785	0.000184844	F
Cj0513	Cj0513	807.34	1666.44	656.599	1650.51	1087.56	0.00102161	0.000923477	F
Cj0514	purQ	649.482	852.354	595.359	927.988	558.904	0.000621241	0.000565854	F
Cj0515	Cj0515	28.7683	44.4637	19.376	31.6481	35.8186	3.02741e-05	2.36514e-05	-
Cj0516	plsC	117.871	132.573	102.794	92.5097	149.722	0.000103659	9.39678e-05	I
Cj0517	crcB	2.17027	0	0	0	0	9.05643e-07	0	D
Cj0518	htpG	846.854	1306.41	687.778	930.414	980.465	0.000890164	0.000707291	O
Cj0519	Cj0519	380.268	418.421	322.995	360.439	299.315	0.000330605	0.000267151	P
Cj0520	Cj0520	57.0706	110.699	36.1797	80.3877	68.9939	6.92995e-05	5.05147e-05	-
Cj0522	Cj0522	7.94474	33.9433	34.5136	19.2729	30.6249	1.72619e-05	2.29577e-05	P
Cj0523	Cj0523	2.90156	0	3.00118	0	0	1.2108e-06	8.10404e-07	P
Cj0524	Cj0524	3.42235	0.902576	3.53985	1.38369	3.66451	1.79898e-06	2.33773e-06	-
Cj0525c	pbpB	65.0757	92.4669	70.0574	74.6368	71.5765	6.51486e-05	5.88134e-05	M
Cj0526c	fliE	609.386	2773.37	898.05	484.041	767.993	0.00139382	0.000584704	NU
Cj0527c	flgC	647.135	1821.46	597.398	590.66	661.745	0.00101845	0.000503227	N
Cj0528c	flgB	63.0283	409.205	47.9355	69.7035	45.6537	0.000194436	4.43805e-05	N
Cj0529c	Cj0529c	27.1739	84.7341	33.8936	19.3883	17.1157	4.61551e-05	1.91099e-05	R
Cj0530	Cj0530	13.0824	24.8909	13.8538	5.66716	8.00463	1.56864e-05	7.47626e-06	-
Cj0531	icd	3293.75	3462.86	2338.09	3506.12	3224.65	0.00279729	0.00246766	C
Cj0532	mdh	1511.2	2627.05	1085.17	1778.12	1351.29	0.00171002	0.00114625	C
Cj0533	sucC	2044.04	3509.89	1488	2090.41	1743.72	0.00229511	0.00144749	C
Cj0534	sucD	3362.56	3521.26	2214.58	2572.41	2733.15	0.00285	0.00204618	C
Cj0535	oorD	2510.29	2154.67	1069.92	1242.21	1085.61	0.00193285	0.000923882	C
Cj0536	oorA	5540.32	4791.77	2842.08	2579.91	3105.28	0.00428079	0.0023199	C
Cj0537	oorB	2157.32	2538.18	1231.72	1430.62	1352.13	0.00194312	0.00109187	C
Cj0538	oorC	2106.84	1562.45	1232.1	1242.91	1293.93	0.00152115	0.0010251	C
Cj0539	Cj0539	269.977	1192.82	251.008	290.67	412.508	0.000602764	0.000259901	-
Cj0540	Cj0540	76.0564	192.324	89.4653	99.4867	95.8096	0.00011076	7.74477e-05	-
Cj0541	Cj0541	49.268	67.3297	67.6373	67.3645	64.2643	4.82238e-05	5.41797e-05	H
Cj0542	hemA	125.149	130.721	113.504	96.4622	87.796	0.000105935	8.09174e-05	H
Cj0543	proS	470.195	376.46	433.539	429.44	404.678	0.00035089	0.000344653	J
Cj0544	Cj0544	2.05341	37.3666	33.9826	17.4345	21.9871	1.62101e-05	1.99428e-05	-
Cj0545	hemC	106.604	128.916	103.989	121.945	123.427	9.74543e-05	9.50447e-05	H
Cj0546	Cj0546	79.5056	119.482	98.7742	103.438	79.4242	8.22702e-05	7.65307e-05	H
Cj0547	flaG	398.227	2560.4	622.376	586.527	667.722	0.0012182	0.000510494	N
Cj0548	fliD	484.483	2553.16	500.688	459.743	635.676	0.00125121	0.000434465	N
Cj0549	fliS	798.76	2838.96	813.343	614.939	921.753	0.00149979	0.000639556	NUO
Cj0550	Cj0550	20.3109	337.465	66.0259	24.6357	40.3893	0.000147133	3.56033e-05	-
Cj0551	efp	3881.92	2856.8	4494.76	4521.05	3780.5	0.0027937	0.00347784	J
Cj0552	Cj0552	204.541	223.089	120.723	156.986	152.196	0.000177017	0.000116966	S
Cj0553	Cj0553	70.5133	123.534	50.3594	60.0731	72.8063	8.01824e-05	4.98848e-05	S
Cj0554	Cj0554	45.4202	78.807	29.6714	33.8282	12.7984	5.13338e-05	2.06976e-05	-
Cj0555	Cj0555	64.4132	51.4531	40.9999	72.1189	42.4437	4.80204e-05	4.22804e-05	P
Cj0556	Cj0556	6.02128	18.2619	1.038	2.43447	11.8201	1.00161e-05	4.18772e-06	R
Cj0557c	Cj0557c	36.1332	51.3421	16.0173	25.0441	36.3212	3.61737e-05	2.10926e-05	S
Cj0558c	proA	111.713	268.757	139.062	138.652	160.65	0.000157044	0.000119271	E
Cj0559	Cj0559	1533.21	955.828	1408.86	1266.08	1011.41	0.00103253	0.00100149	O
Cj0560	Cj0560	4.21806	9.53511	13.7119	2.92356	6.45219	5.67797e-06	6.26778e-06	V
Cj0561c	Cj0561c	263.499	421.043	96.1926	210.982	60.8546	0.000282955	9.98813e-05	-
Cj0562	dnaB	161.678	238.351	146.175	161.539	174.364	0.000165401	0.000131163	L
Cj0563	Cj0563	11.9527	88.2639	4.12102	9.66519	11.3764	4.12537e-05	6.8582e-06	-
Cj0564	Cj0564	7.73748	27.5482	20.0079	14.0776	8.28499	1.45478e-05	1.14947e-05	-
Cj0566	Cj0566	0	5.6148	0	0.662135	0.584524	2.30701e-06	3.40069e-07	-
Cj0567	Cj0567	0	0	0	0	0	0	0	-
Cj0568	Cj0568	0	2.24684	0	0	0	9.23181e-07	0	-
Cj0569	Cj0569	4.60247	10.196	14.2815	0	2.95688	6.10992e-06	4.6688e-06	-
Cj0570	Cj0570	0.749841	17.798	0	0	8.83189	7.62574e-06	2.42655e-06	-
Cj0571	Cj0571	0	2.17735	1.89765	4.45064	1.96448	8.94629e-07	2.25851e-06	K
Cj0572	ribA	278.72	404.391	341.887	259.979	364.016	0.000282465	0.0002628	H
Cj0573	Cj0573	191.189	179.808	233.2	201.271	173.817	0.000153662	0.000165281	S
Cj0574	ilvI	280.126	247.334	352.562	197.582	313.054	0.00021852	0.000234768	EH
Cj0575	ilvH	25.8332	79.0307	33.8456	31.3339	47.946	4.32522e-05	3.08055e-05	E
Cj0576	lpxD	1665.49	1190.48	2015.08	2117.67	1898.74	0.00118414	0.0016398	M
Cj0577c	queA	66.1521	140.391	47.4939	73.6302	86.6663	8.5289e-05	5.65937e-05	J
Cj0578c	mttB	33.6392	76.4108	42.6509	38.1697	45.3148	4.54331e-05	3.43131e-05	U
Cj0579c	Cj0579c	330.318	584.986	619.754	519.452	590.171	0.000378199	0.000470298	U
Cj0580c	Cj0580c	5.24888	10.0855	0.775586	7.27604	4.0145	6.33427e-06	3.28459e-06	H
Cj0581	Cj0581	402.965	427.787	425.594	509.393	522.508	0.000343924	0.000396552	LR
Cj0582	lysC	1010.52	1122.9	1234.57	1096.51	1247.4	0.000883065	0.000973298	E
Cj0583	Cj0583	59.6521	33.0373	47.8177	43.4124	60.6794	3.84669e-05	4.13507e-05	-
Cj0584	Cj0584	1.33472	1.05601	0	6.47568	1.42916	9.90865e-07	2.1479e-06	L
Cj0585	folP	55.3504	23.8365	64.4978	60.3377	73.5211	3.28914e-05	5.39707e-05	H
Cj0586	ligA	133.472	120.268	115.897	143.404	133.212	0.000105113	0.000106765	L
Cj0587	Cj0587	0	0	0	0	0	0	0	-
Cj0588	tlyA	26.2739	29.1027	33.6983	19.1211	42.7623	2.29217e-05	2.60312e-05	J
Cj0589	ribF	25.2894	65.2135	24.22	14.7691	36.1051	3.7348e-05	2.04631e-05	H
Cj0590	Cj0590	0	0.891151	1.16501	8.19706	7.23625	3.66156e-07	4.52456e-06	R
Cj0591c	Cj0591c	310.231	719.231	231.334	367.539	386.26	0.000424976	0.000268213	-
Cj0592c	Cj0592c	1515.13	1788.67	1401.49	2034.26	1306.94	0.00136719	0.00128891	-
Cj0593c	Cj0593c	68.3172	52.05	49.7257	52.1737	71.7967	4.98947e-05	4.72951e-05	S
Cj0594c	Cj0594c	409.641	400.02	344.817	498.359	376.719	0.000335301	0.000331694	F
Cj0595c	nth	118.783	186.95	113.614	85.2063	97.1008	0.000126382	8.04526e-05	L
Cj0596	peb4cbf2	3702.13	4564.76	3694.21	5731.21	4874.79	0.00342045	0.00389034	O
Cj0597	fba	3125.12	3288.81	3341.3	3581.69	3431.59	0.0026554	0.00281589	G
Cj0598	Cj0598	166.493	228.766	212.391	183.096	214.523	0.000163472	0.00016592	S
Cj0599	Cj0599	30.22	75.7142	36.4672	46.8367	57.5259	4.37201e-05	3.83475e-05	M
Cj0600	Cj0600	0.914189	5.78638	2.83673	1.10885	3.91551	2.75899e-06	2.14233e-06	E
Cj0601c	Cj0601c	74.4819	62.2294	72.725	57.0958	59.9737	5.66497e-05	5.15914e-05	R
Cj0602c	Cj0602c	25.1382	68.191	59.4314	31.9428	49.9886	3.85084e-05	3.84406e-05	S
Cj0603c	dsbD	12.2192	20.0791	8.74992	8.55063	2.51613	1.33491e-05	5.37169e-06	OC
Cj0604	Cj0604	274.207	380.74	198.159	229.072	268.332	0.000270864	0.000189323	S
Cj0605	Cj0605	595.747	435.705	829.021	679.375	840.217	0.000427625	0.000638853	R
Cj0606	Cj0606	105.139	82.6446	105.218	91.0901	114.771	7.78309e-05	8.46352e-05	M
Cj0607	Cj0607	274.843	228.639	325.137	279.907	323.676	0.000208634	0.000252595	V
Cj0608	Cj0608	1.16824	9.24301	0	0.708499	2.50181	4.28527e-06	8.79408e-07	MU
Cj0609c	Cj0609c	120.226	179.495	146.134	125.229	137.461	0.000123921	0.000111171	E
Cj0610c	Cj0610c	66.5378	262.593	90.1244	101.843	149.277	0.00013566	9.29545e-05	S
Cj0611c	Cj0611c	79.0943	126.998	107.075	105.106	124.546	8.51865e-05	9.16211e-05	M
Cj0612c	cft	1774.85	2064.26	2180.93	3274.46	2004.23	0.0015888	0.00202712	P
Cj0613	pstS	146.336	50.8922	138.886	136.535	161.857	8.1976e-05	0.000118981	P
Cj0614	pstC	14.8788	9.69455	9.05274	4.24635	4.68577	1.01921e-05	4.88288e-06	P
Cj0615	pstA	34.5629	22.6912	42.5952	31.2188	34.6463	2.37463e-05	2.94829e-05	P
Cj0616	pstB	169.676	232.58	305.173	225.469	266.159	0.000166367	0.000216646	P
Cj0617	Cj0617	5.23418	31.0592	14.8882	11.1102	9.80796	1.49458e-05	9.7264e-06	-
Cj0618	Cj0618	0	12.7113	1.27828	1.499	1.3233	5.22281e-06	1.11505e-06	-
Cj0619	Cj0619	27.9713	23.0928	25.7869	39.0901	43.6236	2.11606e-05	2.95441e-05	V
Cj0620	Cj0620	1.23585	2.93337	2.55656	1.499	0	1.72098e-06	1.09665e-06	R
Cj0621	Cj0621	111.621	88.3136	110.008	101.542	130.231	8.28653e-05	9.3009e-05	-
Cj0622	hypF	58.5081	33.561	55.9782	44.354	46.203	3.82047e-05	3.98321e-05	O
Cj0623	hypB	409.026	341.501	318.415	394.285	310.036	0.000311001	0.000278035	OK
Cj0624	hypC	315.22	431.393	293.732	285.894	273.669	0.000308791	0.000231998	O
Cj0625	hypD	243.476	196.697	135.02	144.991	142.131	0.00018242	0.00011481	O
Cj0626	hypE	1163.05	880.553	913.282	851.801	793.294	0.000847137	0.00069545	O
Cj0627	hypA	18.57	36.7309	14.4057	8.44654	17.3985	2.28412e-05	1.09596e-05	R
Cj0628	Cj0628	10637.4	13708.5	12614.3	8196.25	10534.2	0.0100715	0.00852209	-
Cj0629	Cj0629	767.019	762.833	958.906	657.159	799.979	0.000633506	0.000656849	-
Cj0630c	Cj0630c	16.5803	9.18273	8.5748	12.0665	13.3152	1.06919e-05	9.24439e-06	L
Cj0631c	Cj0631c	48.8361	66.1441	53.5094	42.1672	47.4171	4.75564e-05	3.89063e-05	K
Cj0632	ilvC	2191.13	1450.55	2365.95	2625.4	2207.86	0.00151035	0.0019571	EH
Cj0633	Cj0633	57.6775	235.775	74.9547	99.5568	107.682	0.000120944	7.68103e-05	S
Cj0634	Cj0634	34.1439	61.3962	19.2634	25.0995	19.9418	3.94745e-05	1.74839e-05	LU
Cj0635	Cj0635	54.2228	56.1007	47.4561	43.0026	55.8266	4.56776e-05	3.98087e-05	L
Cj0636	Cj0636	44.8083	35.4519	58.18	55.5058	34.7082	3.32648e-05	4.02912e-05	J
Cj0637c	mrsA	82.0127	128.503	89.8184	85.8223	74.0408	8.70228e-05	6.78584e-05	O
Cj0638c	ppa	245.341	361.364	363.889	400.519	325.485	0.000250857	0.000296248	C
Cj0639c	adk	2811.89	2820.05	3154.5	3061.69	2834.62	0.00233209	0.00246049	F
Cj0640c	aspS	1108	1076.63	1133.75	1065.05	1123.75	0.000904727	0.000903576	J
Cj0641	pnk	173.002	210.467	209.727	183.891	128.475	0.000158669	0.000141775	G
Cj0642	recN	28.3759	76.0829	28.8066	32.5059	32.6344	4.3102e-05	2.55556e-05	L
Cj0643	cbrR	138.296	257.006	154.355	147.458	158.413	0.000163309	0.000125173	T
Cj0644	Cj0644	101.085	104.825	181.704	135.704	115.594	8.52528e-05	0.000117607	L
Cj0645	Cj0645	93.7522	82.6692	99.1918	73.7846	91.1904	7.30894e-05	7.18384e-05	M
Cj0646	Cj0646	314.335	335.17	402.158	348.42	328.293	0.000268885	0.000293232	M
Cj0647	Cj0647	62.2322	108.841	94.8594	85.4154	112.229	7.06896e-05	7.96013e-05	R
Cj0648	Cj0648	1.552	22.1026	14.4475	3.76493	23.2654	9.72917e-06	1.13139e-05	-
Cj0649	Cj0649	8.66699	38.4005	26.8937	33.6399	27.8408	1.93947e-05	2.40294e-05	S
Cj0650	engB	2.68285	6.36792	5.54992	1.62706	2.87268	3.73599e-06	2.72892e-06	R
Cj0651	Cj0651	1.61784	6.40008	1.67338	31.3972	1.73232	3.30478e-06	9.43807e-06	-
Cj0652	pbpC	60.7495	52.9761	76.5949	90.3583	66.9474	4.71173e-05	6.35682e-05	M
Cj0653c	Cj0653c	65.7297	89.8585	73.0739	73.2175	57.9325	6.43497e-05	5.54946e-05	E
Cj0659c	Cj0659c	2.91741	0	0	1.76931	0	1.21742e-06	4.79574e-07	-
Cj0660c	Cj0660c	0.723423	1.7171	0	0.877463	0	1.0074e-06	2.37838e-07	-
Cj0661c	era	411.385	503.415	460.496	348.179	439.516	0.000378512	0.000339478	R
Cj0662c	hslU	973.736	1167.38	806.99	1005.94	776.943	0.000885986	0.000704035	O
Cj0663c	hslV	703.491	716.456	588.828	790.677	604.827	0.000587941	0.00053949	O
Cj0664c	rplI	900.032	1218.7	846.981	925.41	898.053	0.000876317	0.000726281	J
Cj0665c	argG	1509.18	1581.17	1565.75	1692.9	1721.31	0.00127944	0.00135459	E
Cj0667	Cj0667	159.515	146.812	117.851	78.9717	163.831	0.000126887	9.82407e-05	J
Cj0668	Cj0668	196.282	323.016	247.686	395.207	245.9	0.000214628	0.000241564	R
Cj0669	Cj0669	168.075	123.419	135.214	113.258	108.216	0.000120847	9.69424e-05	R
Cj0670	rpoN	17.9242	27.35	7.28344	20.9644	14.3944	1.87173e-05	1.1604e-05	K
Cj0671	dcuB	299.538	224.542	122.069	204.495	256.346	0.000217256	0.000158821	R
Cj0672	Cj0672	4.23719	0	0	5.13943	0	1.76816e-06	1.39305e-06	-
Cj0677	kdpB	3.1313	11.7679	35.222	11.3942	19.6981	6.14187e-06	1.80114e-05	P
Cj0679	kdpD'	2.19887	11.4822	7.73286	10.6683	3.76714	5.63538e-06	6.01477e-06	T
Cj0680c	uvrB	139.151	86.3428	96.9317	92.0176	92.0918	9.35436e-05	7.64179e-05	L
Cj0681	Cj0681	1272.31	1374.19	1427.16	1787.12	1269.54	0.00109556	0.00121858	-
Cj0682	Cj0682	32.956	153.839	27.27	3.99733	14.1152	7.69618e-05	1.23253e-05	-
Cj0683	Cj0683	0	0	1.89115	0	0	0	5.10665e-07	-
Cj0684	priA	16.8459	24.6061	21.4453	19.909	11.5628	1.71399e-05	1.43641e-05	L
Cj0685c	cipA	86.4162	252.413	112.035	150.764	131.191	0.000139773	0.000107162	-
Cj0686	ispG	485.419	441.874	617.002	484.772	605.996	0.00038412	0.000464503	I
Cj0687c	flgH	111.131	957.211	90.0611	84.7675	106.727	0.000439673	7.66185e-05	N
Cj0688	pta	354.152	429.137	271.158	317.334	340.493	0.00032411	0.000252784	C
Cj0689	ackA	1592.25	2336.53	1326.29	1405.24	1632.19	0.00162447	0.00118747	C
Cj0690c	Cj0690c	3.41414	27.1812	2.42781	4.14112	6.39752	1.25929e-05	3.53574e-06	V
Cj0691	Cj0691	16.277	9.01475	10.1015	3.94859	0	1.04963e-05	3.79797e-06	-
Cj0692c	Cj0692c	46.0541	58.0302	38.814	33.1025	28.3092	4.30616e-05	2.72313e-05	-
Cj0693c	mraW	29.8499	63.4283	42.3425	53.7916	42.0073	3.85176e-05	3.75554e-05	M
Cj0694	Cj0694	170.801	223.951	116.666	166.127	169.084	0.000163291	0.000122987	O
Cj0695	ftsA	393.784	370.859	310.697	345.463	390.164	0.000316703	0.000284732	D
Cj0696	ftsZ	1359.18	1045.2	1099.22	1156.37	1376	0.00099663	0.000988312	D
Cj0697	flgG2	74.8623	426.302	77.4326	43.0119	61.1744	0.000206399	4.9375e-05	N
Cj0698	flgG	279.077	1392.82	369.19	342.181	360.538	0.000688739	0.000291498	N
Cj0699c	glnA	338.576	500.776	320.679	257.941	382.907	0.000347045	0.000261711	E
Cj0700	Cj0700	13312.6	8412.61	19025.3	6239.82	17929.8	0.00901187	0.0117549	-
Cj0701	Cj0701	1116.31	979.213	1382.52	1610.4	1354.63	0.000868169	0.001182	O
Cj0702	purE	719.938	341.765	563.931	765.308	739.699	0.000440851	0.000562946	F
Cj0703	Cj0703	345.982	489.66	288.449	350.917	273.057	0.000345568	0.000248028	-
Cj0704	glyQ	161.278	122.468	153.394	121.419	131.006	0.00011762	0.000110325	J
Cj0705	Cj0705	187.522	346.477	262.417	223.438	249.217	0.000220613	0.000199895	S
Cj0706	Cj0706	139.615	287.2	121.303	89.4131	147.102	0.000176265	9.74068e-05	R
Cj0707	kdtA	47.7178	96.2997	37.9113	45.2962	40.7274	5.948e-05	3.37045e-05	M
Cj0708	Cj0708	92.5261	79.9373	75.9023	78.6885	72.8815	7.14553e-05	6.18485e-05	J
Cj0709	ffh	1255.11	1016.24	1618.89	1147.76	1358.02	0.000941303	0.00112136	U
Cj0710	rpsP	913.227	400.174	861.022	958.571	714.58	0.000545508	0.000688652	J
Cj0711	Cj0711	385.585	146.017	180.664	223.851	169.382	0.000220898	0.000155997	R
Cj0712	rimM	23.7283	50.454	24.543	16.1892	28.5832	3.06322e-05	1.88686e-05	J
Cj0713	trmD	170.389	155.481	243.21	197.026	176.364	0.000134987	0.000167534	J
Cj0714	rplS	426.212	356.737	399.081	590.43	384.312	0.000324432	0.000373389	J
Cj0715	Cj0715	3249.74	7067.64	3985.57	3549.89	4072.07	0.00426005	0.00315721	R
Cj0716	Cj0716	1808.88	2446.55	1892.61	1934.74	2349.32	0.00176008	0.00168094	E
Cj0717	Cj0717	41.2549	46.0806	15.0605	47.0959	12.9924	3.61491e-05	2.04018e-05	P
Cj0718	dnaE	252.051	262.904	447.613	318.931	378.174	0.000213202	0.000311218	L
Cj0719c	Cj0719c	98.6804	370.356	204.137	79.7951	211.326	0.000193351	0.000134813	R
Cj0720c	flaC	3242.83	4004.4	3081.37	3601.77	3826.72	0.00299855	0.00285971	N
Cj0721c	Cj0721c	137.722	169.5	119.588	111.365	167.494	0.000127115	0.000108497	-
Cj0722c	Cj0722c	8.83268	11.6472	3.04531	3.57115	9.45768	8.47144e-06	4.38877e-06	J
Cj0723c	Cj0723c	36.4013	66.1342	48.1098	24.5291	57.0221	4.23633e-05	3.53064e-05	O
Cj0724	Cj0724	137.777	470.097	138.054	261.116	295.052	0.000250647	0.00018912	-
Cj0725c	mogA	205.001	259.044	131.19	121.643	184.764	0.000191982	0.00011916	H
Cj0726c	corA	195.324	455.889	153.207	215.198	204.788	0.000268824	0.000155965	P
Cj0727	Cj0727	20.6518	9.07748	41.9305	58.4481	36.8551	1.23476e-05	3.72908e-05	P
Cj0728	Cj0728	3.62366	10.5124	6.2468	10.9881	13.5803	5.83145e-06	8.39632e-06	S
Cj0729	Cj0729	4.94339	5.47563	2.04525	3.5976	10.5864	4.31268e-06	4.436e-06	R
Cj0730	Cj0730	0.953369	1.50859	0	0	0	1.01769e-06	0	R
Cj0731	Cj0731	3.08011	4.06159	9.5576	0	3.29806	2.95414e-06	3.48696e-06	E
Cj0732	Cj0732	0	1.92003	9.20362	2.94349	2.59847	7.889e-07	3.997e-06	E
Cj0733	Cj0733	5.01302	3.96625	6.48142	3.04023	1.34193	3.72156e-06	2.94292e-06	E
Cj0734c	hisJ	780.703	812.125	723.141	767.06	729.325	0.000659469	0.000603562	ET
Cj0735	Cj0735	28.9188	35.2005	21.8586	6.7455	54.7845	2.65309e-05	2.27828e-05	-
Cj0736	Cj0736	1.24546	0	1.28822	1.0071	0.444529	5.19723e-07	7.42967e-07	-
Cj0737	Cj0737	31.2301	17.0609	51.53	29.7629	41.4019	2.00422e-05	3.33569e-05	U
Cj0738	Cj0738	19.4141	38.4005	45.1814	52.9828	36.3786	2.38794e-05	3.65563e-05	-
Cj0739	Cj0739	4.60247	18.2071	9.52098	5.58248	9.85628	9.40154e-06	6.79207e-06	-
Cj0740	Cj0740	4.85351	0	0	0	5.19695	2.02535e-06	1.42785e-06	-
Cj0741	Cj0741	0.863894	6.15154	10.7227	1.04784	11.1003	2.88804e-06	6.22923e-06	-
Cj0747	Cj0747	0	5.86674	0	0	0	2.41053e-06	0	-
Cj0748	Cj0748	8.61107	61.3169	8.90672	10.4446	9.22039	2.87873e-05	7.76939e-06	-
Cj0753c	tonB3	73.7606	48.1691	1591.26	528.279	728.37	5.05716e-05	0.000772994	M
Cj0755	cfrA	18.3835	1.21207	5355.4	3434.8	3157.28	8.16934e-06	0.00324457	P
Cj0757	hrcA	519.784	809.744	708.505	389.763	394.772	0.000549611	0.000405425	K
Cj0758	grpE	1477.99	814.98	1004.6	1040.86	668.556	0.000951617	0.000737083	O
Cj0759	dnaK	2759.27	1989.84	2666.39	2117.57	1668.73	0.00196902	0.00175245	O
Cj0760	Cj0760	708.456	339.411	735.21	636.174	488.681	0.000435092	0.000505227	R
Cj0761	Cj0761	91.3227	155.623	67.8161	85.2063	97.7846	0.000102051	6.82737e-05	S
Cj0762c	aspB	336.075	422.947	216.639	278.122	304.888	0.000314023	0.000217651	E
Cj0763c	cysE	147.884	80.3166	137.406	142.891	159.69	9.47117e-05	0.000119709	E
Cj0764c	speA	317.54	344.067	297.313	374.574	315.723	0.000273878	0.000268556	E
Cj0765c	hisS	204.287	224.629	158.644	294.493	229.924	0.000177543	0.000185832	J
Cj0766c	tdk	41.4938	106.149	45.7796	35.2304	47.3918	6.09295e-05	3.49319e-05	F
Cj0767c	coaD	203.145	170.025	312.576	116.073	285.832	0.000154631	0.000194398	H
Cj0768c	Cj0768c	34.0779	40.4431	35.2479	63.7234	34.9688	3.08378e-05	3.63979e-05	H
Cj0769c	flgA	144.947	56.3845	104.946	146.509	137.096	8.36527e-05	0.000105717	NO
Cj0770c	Cj0770c	121.619	263.392	86.3505	130.014	137.95	0.000158973	9.6459e-05	P
Cj0771c	Cj0771c	325.11	533.349	264.291	215.436	233.559	0.000354809	0.00019393	P
Cj0772c	Cj0772c	1761	1931.93	1423.35	1730.61	1533.3	0.00152865	0.0012747	P
Cj0773c	Cj0773c	137.862	136.17	121.706	90.5317	90.2628	0.000113479	8.22023e-05	P
Cj0774c	Cj0774c	271.696	297.689	292.495	229.627	264.628	0.000235692	0.000213929	P
Cj0775c	valS	323.948	377.546	354.408	314.119	346.543	0.000290308	0.000276055	J
Cj0776c	Cj0776c	1430.22	2178.92	1245.32	1354.96	1640.39	0.0014921	0.00115423	-
Cj0777	Cj0777	211.346	172.207	300.987	163.566	222.924	0.00015895	0.000186858	L
Cj0778	peb2	806.255	1452.66	988.827	1129.3	971.364	0.000933317	0.000839989	R
Cj0779	tpx	8850.08	2752.84	23557.1	16777.9	14376.1	0.00482418	0.0148585	O
Cj0780	napA	2130.64	2767.33	1071.3	1714.48	1377.25	0.00202614	0.00113239	C
Cj0781	napG	1461.16	1241.56	643.88	976.595	878.326	0.00111987	0.000679892	C
Cj0782	napH	1823.6	1878.98	1124.53	1535.8	1424.78	0.00153301	0.00111139	C
Cj0783	napB	1937.25	2886.84	1117.06	1456.1	1404.66	0.00199455	0.00108224	C
Cj0784	napL	32.3833	46.3954	9.05274	15.9238	30.9261	3.25763e-05	1.52576e-05	-
Cj0785	napD	21.261	26.1667	39.095	22.9228	30.3538	1.96235e-05	2.51097e-05	P
Cj0786	Cj0786	4.60247	3.64143	4.76049	5.58248	0	3.41678e-06	2.79861e-06	-
Cj0787	Cj0787	231.565	946.596	163.004	678.776	203.182	0.000485568	0.000283823	-
Cj0788	Cj0788	576.207	873.143	508.444	552.802	559.464	0.000599205	0.000440844	-
Cj0789	cca	65.8412	69.0797	59.9592	36.4582	45.212	5.58587e-05	3.84947e-05	J
Cj0790	purU	45.623	46.8486	26.1048	41.2089	32.2211	3.82874e-05	2.70714e-05	F
Cj0791c	Cj0791c	72.2317	34.2894	33.7827	32.7593	42.3704	4.42307e-05	2.96429e-05	E
Cj0792	Cj0792	0.911069	0.720829	0	0	0	6.76359e-07	0	-
Cj0793	Cj0793	5.49589	26.7109	12.1813	23.8076	15.973	1.32684e-05	1.41309e-05	T
Cj0794	Cj0794	6.2516	15.3332	10.9926	5.30793	5.35517	8.90888e-06	5.87836e-06	-
Cj0795c	murF	127.303	116.25	130.513	142.166	120.097	0.000100888	0.000106773	M
Cj0796c	Cj0796c	37.817	61.6008	46.0181	22.9347	52.4025	4.10914e-05	3.30402e-05	R
Cj0797c	Cj0797c	92.6886	111.468	161.063	58.461	262.013	8.44785e-05	0.000131325	-
Cj0798c	ddl	13.8472	65.1259	14.3226	10.264	23.0643	3.25373e-05	1.29865e-05	M
Cj0799c	ruvA	88.4975	83.7924	43.5171	61.5893	35.729	7.13582e-05	3.82612e-05	L
Cj0800c	Cj0800c	171.791	182.929	141.172	171.814	140.15	0.000146849	0.000123197	-
Cj0801	Cj0801	0.551536	16.1457	2.28189	4.01385	8.26787	6.86409e-06	3.97572e-06	R
Cj0802	cysS	98.5903	156.92	120.462	126.576	135.817	0.000105616	0.000104152	J
Cj0803	msbA	149.782	138.5	232.863	200.066	180.059	0.00011941	0.000166579	V
Cj0804	pyrD	262.406	255.478	337.118	435.687	272.876	0.000214471	0.000284097	F
Cj0805	Cj0805	154.277	239.059	183.41	164.61	188.498	0.000162604	0.000145933	R
Cj0806	dapA	1358.82	1489.72	1431.33	1206.34	1514.24	0.00117913	0.00112952	EM
Cj0807	Cj0807	1791.6	1626.26	1700.19	1687.41	1683.11	0.00141582	0.00137891	IQR
Cj0808c	Cj0808c	2.61709	37.2711	0	22.2205	16.8136	1.6406e-05	1.06424e-05	-
Cj0809c	Cj0809c	32.1942	210.141	23.5872	47.1846	56.0173	9.97774e-05	3.45493e-05	R
Cj0810	nadE	39.9874	84.6521	53.6567	74.7194	39.3453	5.14684e-05	4.55517e-05	H
Cj0811	lpxK	60.4726	71.0844	93.8233	79.6362	68.4517	5.44421e-05	6.57274e-05	M
Cj0812	thrC	162.093	184.298	109.623	143.675	148.074	0.000143365	0.000109228	E
Cj0813	kdsB	315.883	689.929	308.321	350.766	247.721	0.000415294	0.000246392	M
Cj0814	Cj0814	1.0593	2.51432	2.19134	1.28486	2.26851	1.47512e-06	1.56325e-06	-
Cj0815	Cj0815	0	0	0	0	0	0	0	-
Cj0816	Cj0816	0	0	0	0	0	0	0	-
Cj0817	glnH	239.937	132.31	337.347	304.886	245.793	0.000154488	0.000241264	ET
Cj0818	Cj0818	56.1986	16.6739	1158.93	362.127	624.317	3.03024e-05	0.000582629	-
Cj0819	Cj0819	46.2702	19.7123	298.197	198.588	236.288	2.74077e-05	0.000199269	-
Cj0820c	fliP	118.762	84.4811	277.235	218.059	240.332	8.42706e-05	0.000199997	NU
Cj0821	glmU	597.208	745.104	659.45	792.141	860.155	0.00055536	0.000629107	M
Cj0822	dfp	83.8964	193.1	129.807	89.9867	101.712	0.00011435	8.73877e-05	H
Cj0823	Cj0823	22.0293	46.1365	24.126	29.8636	29.1382	2.81493e-05	2.26149e-05	-
Cj0824	uppS	32.3205	32.2013	32.192	31.9428	29.4804	2.67181e-05	2.54506e-05	I
Cj0825	Cj0825	0	0	0	0	0	0	0	NOU
Cj0826	Cj0826	6.24429	35.2005	12.9174	16.0945	24.2372	1.70689e-05	1.45096e-05	R
Cj0827	truA	7.7215	7.85465	13.6913	2.6759	4.7245	6.44946e-06	5.7204e-06	J
Cj0828c	ilvA	132.15	109.784	127.803	141.054	142.209	0.000100253	0.000111815	E
Cj0829c	Cj0829c	0	10.7132	2.00079	0	4.14249	4.40183e-06	1.67841e-06	R
Cj0830	Cj0830	0	16.7139	3.97278	2.32938	2.05635	6.86741e-06	2.26912e-06	S
Cj0831c	trmA	0.745651	5.89952	0.771253	3.6177	0.798414	2.73515e-06	1.4082e-06	J
Cj0832c	Cj0832c	272.485	237.877	132.322	166.373	166.158	0.000211446	0.000126478	C
Cj0833c	Cj0833c	169.776	402.13	130.323	151.531	113.189	0.000236074	0.000107362	R
Cj0834c	Cj0834c	140.258	198.93	71.5342	87.0218	89.9713	0.000140265	6.76231e-05	R
Cj0835c	acnB	1765.47	1980.18	1245.58	1257.38	1354.76	0.00155034	0.00104937	C
Cj0836	ogt	17.6784	22.3791	9.14266	19.2984	17.0363	1.65722e-05	1.23803e-05	L
Cj0837c	Cj0837c	28.0545	55.1549	20.2245	13.4051	30.95	3.43691e-05	1.75981e-05	-
Cj0838c	metG	201.162	302.534	182.609	220.317	169.5	0.000208249	0.000155597	J
Cj0839c	Cj0839c	117.293	131.202	146.421	112.834	103.939	0.000102854	9.86787e-05	-
Cj0840c	fbp	219.444	393.844	207.327	190.122	198.353	0.000253396	0.000162014	G
Cj0841c	Cj0841c	4.88311	55.3763	1.68359	5.92288	6.97151	2.47907e-05	3.97543e-06	H
Cj0842	Cj0842	65.9119	135.587	46.0181	79.9467	54.6963	8.32147e-05	4.91235e-05	-
Cj0843c	Cj0843c	58.6093	152.752	34.6409	51.3753	48.5176	8.72201e-05	3.66095e-05	M
Cj0844c	Cj0844c	28.3982	123.576	38.1852	24.1116	24.3261	6.26254e-05	2.35301e-05	-
Cj0845c	gltX	111.226	169.647	175.763	162.641	157.472	0.000116119	0.000134811	J
Cj0846	Cj0846	150.2	154.319	196.589	122.606	185.981	0.000126084	0.000137415	R
Cj0847	psd	38.9917	109.161	21.7164	38.8056	48.1739	6.11231e-05	2.96181e-05	I
Cj0848c	Cj0848c	19.8788	42.6899	20.5613	27.5561	33.4484	2.58357e-05	2.22111e-05	S
Cj0849c	Cj0849c	15.2009	41.9472	16.4898	10.3431	25.8043	2.35786e-05	1.43459e-05	-
Cj0850c	Cj0850c	6.06689	4.26672	2.78897	0.817636	7.21798	4.28479e-06	2.95785e-06	-
Cj0851c	Cj0851c	0	1.25716	1.6435	1.92729	1.70138	5.16542e-07	1.43364e-06	-
Cj0852c	Cj0852c	179.58	155.522	140.564	138.344	184.492	0.000138839	0.000126143	S
Cj0853c	hemL	804.598	899.972	828.325	534.815	1127.86	0.000705536	0.000678511	H
Cj0854c	Cj0854c	144.978	214.844	97.5901	133.98	177.413	0.000148774	0.000111411	-
Cj0855	folD	158.468	80.6004	104.394	125.852	97.9707	9.9245e-05	8.92192e-05	H
Cj0856	lepP	443.333	687.342	410.748	450.781	369.663	0.000467416	0.000334662	U
Cj0857c	moeA	101.397	180.641	115.58	148.087	106.356	0.000116534	0.00010057	H
Cj0858c	murA	756.233	620.503	811.851	827.62	737.433	0.000570524	0.000646159	M
Cj0859c	Cj0859c	431.216	4901.97	218.184	547.942	239.859	0.00219407	0.000273337	-
Cj0860	Cj0860	13.76	59.5142	10.4371	47.8444	29.4672	3.01952e-05	2.38827e-05	-
Cj0861c	pabA	0	5.58738	5.84357	0	0	2.29574e-06	1.57793e-06	EH
Cj0862c	pabB	11.6647	18.1031	10.6731	9.79515	11.049	1.23058e-05	8.57271e-06	EH
Cj0863c	xerD	75.9472	79.7216	112.777	76.6137	115.943	6.44484e-05	8.30743e-05	L
Cj0864	Cj0864	62.2868	179.522	29.9118	86.3424	92.8954	9.97541e-05	5.70031e-05	-
Cj0865	dsbB	28.9938	37.178	35.1599	27.8915	12.8464	2.73747e-05	2.05837e-05	O
Cj0872	dsbA	81.0809	134.222	45.1579	42.3643	54.7622	8.89839e-05	3.87226e-05	O
Cj0873c	Cj0873c	161.67	190.38	256.664	205.215	225.445	0.000145687	0.000186871	C
Cj0874c	Cj0874c	670.927	489.042	1458.8	915.945	1247.27	0.000480912	0.00098487	C
Cj0876c	Cj0876c	58.3938	121.002	71.9032	60.7095	107.187	7.40846e-05	6.53208e-05	-
Cj0877c	Cj0877c	0	0	0	0	0	0	0	-
Cj0878	Cj0878	0	25.8616	0	0	0	1.0626e-05	0	-
Cj0879c	Cj0879c	102.476	57.0548	117.771	135.038	127.338	6.62053e-05	0.00010339	-
Cj0880c	Cj0880c	6.59119	23.467	0	3.99733	10.5864	1.23926e-05	3.99207e-06	-
Cj0881c	Cj0881c	22.1815	56.8856	56.1711	33.3989	49.9592	3.26294e-05	3.79468e-05	R
Cj0882c	flhA	181.153	153.523	233.835	219.727	225.512	0.000138674	0.000184658	NU
Cj0883c	Cj0883c	31.1759	36.999	16.1231	23.6339	14.6046	2.82117e-05	1.47723e-05	K
Cj0884	rpsO	117.338	139.255	148.674	92.5097	135.063	0.000106181	0.00010233	J
Cj0886c	ftsK	218.741	243.095	183.392	271.473	187.738	0.000191163	0.000174685	D
Cj0887c	flaD	80.6872	571.738	70.222	57.7724	80.307	0.000268586	5.66854e-05	N
Cj0888c	Cj0888c	77.513	61.3275	103.326	91.5042	91.4307	5.7544e-05	7.78238e-05	R
Cj0889c	Cj0889c	1.2416	0.491169	0.642113	0.752986	3.32363	7.19924e-07	1.29065e-06	T
Cj0890c	Cj0890c	12.0789	32.4927	7.49616	2.93017	15.5203	1.83911e-05	7.08258e-06	TK
Cj0891c	serA	734.094	631.208	669.354	735.259	707.543	0.000565685	0.000574434	HE
Cj0892c	Cj0892c	779.54	763.181	752.099	957.447	669.864	0.000638874	0.00064665	-
Cj0893c	rpsA	2268.3	2680.04	2304.54	2442.04	2479.09	0.00204772	0.00196534	J
Cj0894c	ispH	150.756	135.231	96.34	79.199	117.212	0.000118473	7.96853e-05	IM
Cj0895c	aroA	207.83	261.419	199.519	175.1	173.232	0.000194138	0.000148932	E
Cj0896c	pheT	182.791	191.829	147.686	183.645	146.978	0.000155096	0.000130039	J
Cj0897c	pheS	738.731	1275.51	634.799	711.151	665.79	0.000832351	0.000547097	J
Cj0898	Cj0898	658.606	396.438	559.006	390.133	670.065	0.000437721	0.000440793	FGR
Cj0899c	thiJ	664.548	598.037	587.094	564.066	731.128	0.000523034	0.000512299	R
Cj0900c	Cj0900c	8.89811	56.3207	9.20362	5.3964	4.76387	2.68542e-05	5.2568e-06	-
Cj0901	Cj0901	89.3399	112.414	114.674	87.4739	114.102	8.34699e-05	8.60246e-05	E
Cj0902	glnQ	101.065	162.531	103.399	82.6115	87.0435	0.000108954	7.42276e-05	E
Cj0903c	Cj0903c	370.663	772.683	352.335	309.217	345.453	0.000472156	0.000273867	E
Cj0904c	Cj0904c	29.09	29.785	47.788	39.4352	36.6451	2.43772e-05	3.36613e-05	J
Cj0905c	alr	657.216	432.035	1149.75	1078.62	1016.48	0.000451767	0.000882106	M
Cj0906c	Cj0906c	689.467	545.499	634.372	619.758	735.623	0.000511846	0.000541396	S
Cj0908	Cj0908	0	8.07144	0	0	0	3.3164e-06	0	-
Cj0909	Cj0909	194.487	306.244	63.1105	113.324	130.666	0.000206988	8.36587e-05	S
Cj0910	Cj0910	8.83918	20.9804	0	4.28853	9.46464	1.2309e-05	3.76281e-06	-
Cj0911	Cj0911	19.9851	46.3065	26.5773	17.3147	9.17108	2.73661e-05	1.43895e-05	R
Cj0912c	cysM	959.216	626.568	1441.29	1394.43	1142.38	0.00065772	0.00108102	E
Cj0913c	hupB	19681	44064.6	13707.8	18841.6	16191.4	0.026318	0.0132571	L
Cj0914c	Cj0914c	84.3209	107.848	91.7349	81.0785	82.8024	7.94994e-05	6.94973e-05	-
Cj0915	Cj0915	189.568	56.6268	186.073	504.446	254.763	0.000102373	0.000256972	I
Cj0916c	Cj0916c	125.382	208.003	66.9354	49.0582	69.2926	0.000137786	5.04098e-05	S
Cj0917c	cstA	219.925	190.803	134.132	134.757	102.721	0.00017017	0.000100968	T
Cj0918c	prsA	3469.4	2265.32	3292.82	3362.13	2944.99	0.00237854	0.0026096	FE
Cj0919c	Cj0919c	38.8281	143.042	23.8457	20.6044	53.2687	7.49758e-05	2.66594e-05	E
Cj0920c	Cj0920c	153.147	218.776	100.103	141.897	122.987	0.000153798	9.92828e-05	E
Cj0921c	peb1A	2356.29	2447.52	1448.51	1707.34	2121.75	0.0019889	0.00143686	ET
Cj0922c	pebC	350.432	757.027	239.749	245.17	222.314	0.000457281	0.000192273	E
Cj0923c	cheR	56.8396	57.8198	59.841	50.4758	51.0803	4.74759e-05	4.38745e-05	NT
Cj0924c	cheB'	170.266	198.645	194.022	169.768	222.485	0.000152671	0.000159535	NT
Cj0925	rpiB	1146.39	999.597	1522.38	740.711	1047.4	0.000889098	0.000899627	G
Cj0926	Cj0926	76.9566	169.343	87.0612	87.5092	87.5522	0.000101693	7.12833e-05	-
Cj0927	apt	294.659	386.628	239.898	184.008	304.575	0.000281817	0.000198336	F
Cj0928	Cj0928	193.165	407.547	149.848	159.451	169.488	0.00024806	0.000130249	S
Cj0929	pepA	496.934	587.353	612.117	494.373	546.86	0.0004487	0.000449538	E
Cj0930	Cj0930	201.658	161.272	142.556	197.966	164.664	0.000150414	0.000137394	J
Cj0931c	argH	251.309	471.885	254.547	245.121	290.172	0.000298758	0.0002149	E
Cj0932c	pckA	564.394	793.72	504.884	542.724	601.608	0.000561643	0.00044873	C
Cj0933c	pycB	1139.4	1159.15	1226.84	1400.91	1322.93	0.000951739	0.00107447	C
Cj0934c	Cj0934c	18.5128	13.7022	18.5308	20.2818	15.3467	1.33553e-05	1.47177e-05	R
Cj0935c	Cj0935c	62.3867	100.143	67.6311	50.9323	63.5896	6.71806e-05	4.95387e-05	R
Cj0936	atpE	3236.39	2240.99	2822.17	2905.46	3088.5	0.00227131	0.00239816	-
Cj0937	Cj0937	0.878103	37.5163	21.798	9.58571	20.6852	1.57811e-05	1.41675e-05	R
Cj0938c	aas	90.9567	100.461	147.132	83.5036	120.826	7.92333e-05	9.55603e-05	IQ
Cj0939c	Cj0939c	0	1.66301	0	0	0	6.83299e-07	0	-
Cj0940c	glnP	4.07547	11.2856	8.43079	6.17908	3.27289	6.33772e-06	4.85062e-06	E
Cj0941c	Cj0941c	76.3644	30.9974	61.8153	69.2672	68.2584	4.46027e-05	5.42208e-05	M
Cj0942c	secA	491.51	555.294	464.553	477.234	493.499	0.000433264	0.000390386	U
Cj0943	lolA	6.28102	101.874	0	3.80922	16.8136	4.44792e-05	5.65202e-06	M
Cj0944c	Cj0944c	66.4634	89.6534	64.2375	88.545	62.9997	6.45717e-05	5.86553e-05	-
Cj0945c	Cj0945c	25.6218	41.9577	27.1178	29.632	30.6249	2.79314e-05	2.37685e-05	L
Cj0946	Cj0946	12.4851	21.1673	8.60917	16.5858	12.0953	1.39072e-05	1.01435e-05	M
Cj0947c	Cj0947c	347.668	187.978	454.488	358.276	380.127	0.000222317	0.000324275	R
Cj0948c	Cj0948c	5.41101	30.6815	8.39519	8.75092	5.79389	1.48644e-05	6.23075e-06	P
Cj0949c	Cj0949c	27.0219	57.6597	9.31654	18.8708	24.55	3.49673e-05	1.43758e-05	E
Cj0950c	Cj0950c	390.289	876.856	249.45	547.083	360.74	0.000523148	0.000314759	O
Cj0951c	Cj0951c	0	11.2641	9.81719	1.43904	11.4333	4.62821e-06	6.18225e-06	NT
Cj0952c	Cj0952c	115.675	176.002	109.293	153.797	163.162	0.000120587	0.000116028	-
Cj0953c	purH	1111.65	591.864	1168.73	1309.71	1045.44	0.000707073	0.000957823	F
Cj0954c	Cj0954c	542.196	281.878	527.507	653.867	548.308	0.000342074	0.00047032	O
Cj0955c	purL	490.678	275.809	440.486	659.116	420.71	0.000318082	0.000413187	F
Cj0956c	trmE	65.6813	48.1523	66.0666	59.9329	67.1028	4.71933e-05	5.25211e-05	R
Cj0957c	Cj0957c	645.357	642.892	575.479	571.663	522.455	0.000533456	0.000453889	-
Cj0958c	Cj0958c	261.392	326.187	222.348	288.284	230.719	0.000243101	0.00020157	U
Cj0959c	Cj0959c	9.36643	70.4009	9.68802	17.0413	25.073	3.28349e-05	1.41239e-05	S
Cj0960c	rnpA	582.867	468.909	592.747	510.925	587.398	0.000435893	0.000459932	J
Cj0961c	rpmH	1032.18	882.358	1288.51	805.862	1206.85	0.000793267	0.000897943	-
Cj0962	Cj0962	5.00519	9.24012	5.17703	4.0473	3.5729	5.88522e-06	3.47662e-06	R
Cj0963	Cj0963	0	7.28285	1.36014	1.59499	1.40804	2.99238e-06	1.18646e-06	L
Cj0964	Cj0964	52.4473	70.2236	43.8157	31.8075	48.2387	5.07395e-05	3.37064e-05	-
Cj0965c	Cj0965c	72.6086	50.6887	28.7153	18.1319	54.8798	5.11261e-05	2.77467e-05	R
Cj0967	Cj0967	43.0328	38.476	55.7283	18.6717	94.0286	3.37664e-05	4.59434e-05	-
Cj0968	Cj0968	3.2956	0	0	0	0	1.37524e-06	0	-
Cj0970	Cj0970	0	0	0	0	0	0	0	-
Cj0971	Cj0971	0	0	0	0	0	0	0	-
Cj0972	Cj0972	0	0	0	0	0	0	0	-
Cj0973	Cj0973	0	0	0	0	0	0	0	-
Cj0974	Cj0974	0	0	0	0	0	0	0	-
Cj0975	Cj0975	4.17824	1.83655	6.24245	2.81551	7.95359	2.49816e-06	4.63402e-06	U
Cj0976	Cj0976	7.19039	34.1338	13.9449	30.5251	22.1351	1.70254e-05	1.8121e-05	H
Cj0977	Cj0977	99.585	362.218	85.8368	68.7831	87.3787	0.000190385	6.58293e-05	Q
Cj0978c	Cj0978c	266.943	608.118	290.39	323.784	325.257	0.000361258	0.000255539	-
Cj0979c	Cj0979c	54.602	80.4011	67.4583	73.5873	63.3378	5.58203e-05	5.55635e-05	L
Cj0980	Cj0980	367.915	485.816	277.414	280.919	333.809	0.000353141	0.000242766	E
Cj0981c	cjaB	30.1595	47.216	27.2126	26.4631	46.0355	3.19855e-05	2.71692e-05	G
Cj0982c	cjaA	1049.66	802.571	588.703	958.632	660.476	0.000767778	0.00060027	ET
Cj0983	Cj0983	101.624	88.8977	51.8166	81.597	67.4349	7.89337e-05	5.46366e-05	-
Cj0984	Cj0984	21.6148	43.6087	6.70709	9.17606	11.5721	2.69377e-05	7.47772e-06	S
Cj0985c	hipO	193.256	212.303	222.181	155.146	233.727	0.000167876	0.000166264	R
Cj0986c	Cj0986c	0	93.8679	4.38267	5.13943	4.53702	3.85685e-05	3.82303e-06	-
Cj0987c	Cj0987c	10.7772	3.93546	1.71496	7.03878	4.43839	6.11428e-06	3.5904e-06	P
Cj0988c	Cj0988c	0	0	0	0	0	0	0	-
Cj0989	Cj0989	0	0	0	0	0	0	0	-
Cj0990c	Cj0990c	4.20383	1.66301	1.08704	7.64844	1.12532	2.43754e-06	2.67583e-06	-
Cj0991c	Cj0991c	139.797	203.696	160.3	184.143	174.75	0.000142031	0.00014121	C
Cj0992c	hemN	191.349	251.855	183.258	162.608	225.124	0.000183331	0.000155413	H
Cj0993c	Cj0993c	459.012	529.295	496.659	460.01	467.091	0.00040902	0.000387131	-
Cj0994c	argF	1091.25	1242.45	1012.7	1108.46	1105.16	0.000965871	0.000877546	E
Cj0995c	hemB	1154.85	1264.64	1384.75	1406.68	1366.42	0.00100153	0.00113063	H
Cj0996	ribA	962.138	1207.36	1219.6	765.308	903.352	0.000897574	0.000784959	H
Cj0997	Cj0997	5.64959	7.82233	10.2262	11.992	7.56169	5.57158e-06	8.08939e-06	M
Cj0998c	Cj0998c	1776.36	2533.33	1652.31	1688.42	1527.93	0.00178216	0.00132362	-
Cj0999c	Cj0999c	8.75224	13.8494	5.28076	11.5005	7.80962	9.34269e-06	6.68887e-06	S
Cj1000	Cj1000	26.3311	14.3675	20.6612	11.0131	12.6388	1.68912e-05	1.20367e-05	K
Cj1001	rpoD	233.093	314.94	206.527	185.539	200.037	0.000226671	0.000161019	K
Cj1002c	Cj1002c	42.1489	69.1658	17.7614	34.0825	20.0584	4.60074e-05	1.95452e-05	T
Cj1003c	Cj1003c	185.163	144.057	164.388	123.525	198.265	0.000136458	0.000132344	R
Cj1004	Cj1004	0	10.6361	0	0	0	4.37017e-06	0	-
Cj1005c	Cj1005c	297.154	406.732	295.062	287.141	285.832	0.000291119	0.000236037	O
Cj1006c	Cj1006c	490.356	377.835	520.435	488.394	472.274	0.000359868	0.000402668	J
Cj1007c	Cj1007c	111.057	139.055	149.647	113.695	119.46	0.000103478	0.000104048	M
Cj1008c	aroB	118.304	274.204	99.6187	105.782	154.284	0.000162033	9.79615e-05	E
Cj1009c	Cj1009c	75.4529	88.6419	80.9997	88.0526	87.5246	6.79073e-05	6.97862e-05	S
Cj1010	tgt	68.5202	124.237	124.766	161.026	113.874	7.96396e-05	0.000108623	J
Cj1011	Cj1011	1.04275	4.95007	0	2.52956	1.11653	2.46902e-06	9.92406e-07	P
Cj1012c	Cj1012c	40.9313	83.0731	38.6552	28.0613	41.922	5.12135e-05	2.95621e-05	-
Cj1013c	Cj1013c	126.317	197.929	145.455	156.506	126.537	0.000134037	0.000116464	O
Cj1014c	livF	523.531	538.021	659.328	570.809	502.67	0.000439529	0.000470864	E
Cj1015c	livG	219.163	221.886	191.235	282.209	145.696	0.000182624	0.000168162	E
Cj1016c	livM	169.596	173.295	146.314	114.385	132.737	0.000141975	0.000106982	E
Cj1017c	livH	297.298	253.585	194.846	226.324	213.179	0.000228254	0.00017253	E
Cj1018c	livK	243.135	203.782	208.947	208.272	228.666	0.000185189	0.000175699	E
Cj1019c	livJ	165.763	327.591	169.97	231.523	161.357	0.000203773	0.000152984	E
Cj1020c	Cj1020c	81.0035	99.0468	15.2336	37.9609	41.3964	7.44987e-05	2.57764e-05	C
Cj1021c	Cj1021c	20.8549	59.4008	4.31419	5.05912	0	3.31093e-05	2.53624e-06	-
Cj1022c	Cj1022c	14.2159	29.9933	13.0702	22.9906	16.9131	1.82559e-05	1.44078e-05	S
Cj1023c	asd	47.3359	207.519	58.5928	39.5318	58.9944	0.000105018	4.27455e-05	E
Cj1024c	flgR	127.936	710.498	175.59	121.606	148.185	0.000345316	0.000121089	T
Cj1025c	Cj1025c	1.77962	9.85613	3.68145	4.31712	1.90555	4.79231e-06	2.6878e-06	-
Cj1026c	Cj1026c	780.654	2197.98	523.322	666.393	664.726	0.00122887	0.000504571	S
Cj1027c	gyrA	1508.97	892.967	1393.33	1298.51	1417.25	0.000996588	0.00111759	L
Cj1028c	Cj1028c	90.3714	173.802	74.7794	124.792	108.676	0.000109123	8.3876e-05	R
Cj1029c	mapA	871.601	1422.43	676.787	974.364	990.441	0.000948161	0.000718976	M
Cj1030c	lepA	590.929	454.139	637.493	695.136	580.731	0.000433188	0.000520113	M
Cj1031	Cj1031	197.224	231.081	267.663	209.507	272.381	0.000177247	0.0002039	MU
Cj1032	Cj1032	447.427	338.609	308.526	340.825	410.811	0.000325837	0.000288562	M
Cj1033	Cj1033	96.3225	103.082	90.0234	114.901	112.514	8.25492e-05	8.63662e-05	V
Cj1034c	Cj1034c	28.7783	2429.22	13.3435	44.5353	129.634	0.00101013	5.12912e-05	O
Cj1035c	Cj1035c	35.5924	60.7208	29.9118	29.6802	39.3019	3.98015e-05	2.692e-05	O
Cj1036c	Cj1036c	263.765	402.291	177.498	181.165	166.735	0.000275361	0.000142845	-
Cj1037c	pycA	294.634	297.962	256.059	264.67	237.205	0.000245376	0.000206054	I
Cj1038	Cj1038	56.4158	26.6725	51.9482	46.7317	47.1476	3.45012e-05	3.96479e-05	D
Cj1039	murG	51.3652	52.9546	38.6391	40.591	34.9998	4.31924e-05	3.1052e-05	M
Cj1040c	Cj1040c	38.5279	27.2169	39.1391	18.3589	27.2572	2.72604e-05	2.30337e-05	P
Cj1041c	Cj1041c	225.586	319.035	305.275	199.515	252.619	0.000225221	0.000205918	-
Cj1042c	Cj1042c	0.898799	0.71112	1.85932	1.09018	0	6.67249e-07	7.97563e-07	K
Cj1043c	Cj1043c	81.9331	75.2802	87.4799	96.1735	127.351	6.51214e-05	8.46795e-05	H
Cj1044c	thiH	301.185	257.092	236.355	250.043	309.776	0.000231317	0.000216707	HR
Cj1045c	thiG	610.156	482.749	551.151	532.556	523.106	0.000452967	0.000436899	H
Cj1046c	moeB	454.202	503.577	383.255	577.495	443.68	0.000396446	0.000381921	H
Cj1047c	thiS	112.617	369.605	51.7703	106.242	192.043	0.000198858	9.554e-05	H
Cj1048c	dapE	363.218	272.948	344.004	449.405	306.137	0.000263718	0.000298813	E
Cj1049c	Cj1049c	20.0207	13.7282	9.6638	29.1406	17.1499	1.39952e-05	1.522e-05	E
Cj1050c	Cj1050c	311.434	378.179	274.929	466.304	251.63	0.000285346	0.000269766	K
Cj1051c	Cj1051c	79.4853	104.656	83.2446	88.9198	78.2839	7.61698e-05	6.80886e-05	V
Cj1052c	mutS	152.125	144.145	140.115	141.903	145.049	0.000122707	0.00011615	L
Cj1053c	Cj1053c	4.56313	19.8567	2.3599	2.76738	4.88602	1.00629e-05	2.72977e-06	-
Cj1054c	murC	302.084	259.492	255.703	272.188	251.506	0.000232678	0.000211925	M
Cj1055c	Cj1055c	90.0629	77.9974	116.654	82.6682	112.943	6.96304e-05	8.4938e-05	M
Cj1056c	Cj1056c	309.201	412.62	373.12	282.53	402.814	0.000298565	0.000288005	R
Cj1057c	Cj1057c	2425.5	1809.79	2718.24	2065.52	2666.12	0.00175576	0.00202638	-
Cj1058c	guaB	1162.8	869.582	1208.4	1301.13	1224.49	0.000842523	0.0010154	F
Cj1059c	gatA	670.298	566.154	619.724	489.242	654.14	0.000512333	0.000479677	J
Cj1060c	Cj1060c	158.723	171.246	74.6239	105.011	185.405	0.000136596	9.95536e-05	-
Cj1061c	ileS	945.06	1151.49	1149.55	765.724	1219.3	0.000867494	0.000852963	J
Cj1062	Cj1062	42.6521	37.8187	34.2283	57.0859	51.182	3.33374e-05	3.8778e-05	R
Cj1063	Cj1063	5.63965	5.94937	9.72213	2.28017	6.03871	4.79788e-06	4.90242e-06	E
Cj1066	rdxA	3.9645	4.18223	2.73375	6.41156	8.49006	3.37276e-06	4.80868e-06	C
Cj1067	pgsA	71.5825	62.5349	74.0403	52.4566	89.4223	5.55654e-05	5.87801e-05	I
Cj1068	Cj1068	115.748	126.493	104.008	154.434	89.8551	0.000100274	9.46322e-05	M
Cj1069	Cj1069	0.923679	0.730805	0	2.24072	0.989038	6.8572e-07	8.79086e-07	S
Cj1070	rpsF	2076.23	1364.44	1341.1	1210.34	1061.66	0.00142702	0.000981888	J
Cj1071	ssb	7332.23	4202.25	6278.47	5092.56	4466.13	0.00478632	0.00430277	L
Cj1072	rpsR	509.34	677.305	311.019	398.217	387.68	0.000490836	0.000298436	J
Cj1073c	lon	278.74	379.205	255.888	234.253	259.486	0.000272125	0.000203885	O
Cj1074c	Cj1074c	140.887	217.07	163.62	146.902	203.788	0.000147981	0.00013999	R
Cj1075	Cj1075	332.652	563.749	131.683	286.424	362.787	0.000370447	0.000212869	S
Cj1076	proC	785.513	1107.95	698.192	798.844	869.211	0.000783025	0.000643874	E
Cj1077	ctsT	2.643	0	0	0	0	1.10291e-06	0	-
Cj1078	Cj1078	0	0	0	0	0	0	0	-
Cj1079	Cj1079	0	2.79739	0	2.14426	3.78585	1.14939e-06	1.62136e-06	-
Cj1080c	hemD	3.81347	10.0573	6.57401	7.70914	10.8888	5.72368e-06	6.85643e-06	H
Cj1081c	thiE	402.313	275.264	386.028	431.2	340.018	0.000280984	0.000314536	H
Cj1082c	thiD	413.713	420.068	387.163	434.898	357.554	0.000345238	0.000320662	H
Cj1083c	Cj1083c	108.409	135.576	83.1943	70.6952	94.8613	0.000100944	6.76898e-05	L
Cj1084c	Cj1084c	167.102	171.29	114.139	187.387	114.783	0.000140111	0.000113149	R
Cj1085c	mfd	120.52	125.125	156.809	98.5573	173.718	0.000101704	0.000116786	LK
Cj1086c	Cj1086c	1092.04	1142.42	828.325	963.993	1078.37	0.000925099	0.000781242	M
Cj1087c	Cj1087c	699.728	740.262	632.94	686.293	594.455	0.000596152	0.000520258	M
Cj1088c	folC	14.8677	48.6568	23.0673	17.2138	31.8395	2.61964e-05	1.96425e-05	H
Cj1089c	Cj1089c	9.16543	12.2371	2.96254	8.33778	4.29361	8.85266e-06	4.2396e-06	-
Cj1090c	Cj1090c	201.378	276.663	124.33	189.347	217.299	0.00019771	0.000144598	-
Cj1091c	leuS	341.424	325.409	278.495	310.193	277.363	0.000276178	0.000235485	J
Cj1092c	secF	913.704	992.783	901.613	953.364	808.975	0.000789199	0.000724136	U
Cj1093c	secD	609.866	518.589	598.846	649.411	542.376	0.000467572	0.000486746	U
Cj1094c	yajC	167.206	271.546	100.127	170.787	141.346	0.000181347	0.000112164	U
Cj1095	Cj1095	1.20789	2.38917	1.24936	3.66271	0.646679	1.48571e-06	1.50782e-06	M
Cj1096c	metK	4937.45	3673.55	5508.33	7584.17	5463.76	0.00356976	0.00504427	H
Cj1097	Cj1097	112.535	133.555	111.662	160.305	109.289	0.000101835	0.00010363	E
Cj1098	pyrB	206.52	268.285	180.963	238.463	217.271	0.000196413	0.000173196	F
Cj1099	Cj1099	119.055	183.239	101.977	119.022	115.528	0.00012497	9.15389e-05	E
Cj1100	Cj1100	5.48513	30.3785	5.67346	13.3062	0	1.47708e-05	5.13866e-06	-
Cj1101	Cj1101	50.9198	74.4703	46.2841	68.7807	53.6968	5.1847e-05	4.58942e-05	L
Cj1102	truB	5.86688	6.96273	10.1139	11.8602	5.23502	5.30907e-06	7.38407e-06	J
Cj1103	csrA	42.1489	41.6848	29.064	59.6444	75.219	3.4716e-05	4.46811e-05	T
Cj1104	Cj1104	41.7099	74.251	57.1631	34.1491	58.0596	4.79136e-05	4.06436e-05	I
Cj1105	smpB	67.1778	254.562	113.369	122.223	109.79	0.000132628	9.39062e-05	O
Cj1106	Cj1106	269.599	449.725	263.745	291.567	288.676	0.000297286	0.000229562	OC
Cj1107	Cj1107	264.191	444.179	196.407	216.969	235.738	0.00029275	0.000176614	S
Cj1108	clpA	110.161	165.69	75.0548	78.4378	126.813	0.000114048	7.63692e-05	O
Cj1109	aat	67.9717	176.002	52.4095	41.972	46.3154	0.00010068	3.82537e-05	O
Cj1110c	Cj1110c	3200.84	2852.71	3251.66	3045.83	3757.03	0.00250781	0.00273585	NT
Cj1111c	Cj1111c	5.10896	9.09486	10.5687	9.29523	8.2057	5.86884e-06	7.62785e-06	U
Cj1112c	Cj1112c	642.888	473.446	598.235	644.87	600.247	0.000462804	0.00050125	O
Cj1113	Cj1113	7.02482	11.9099	13.494	10.9551	6.44734	7.82498e-06	8.38456e-06	S
Cj1114c	pssA	177.962	268.567	201.116	222.518	218.785	0.000184611	0.000174732	I
Cj1115c	Cj1115c	187.897	447.012	241.26	240.48	321.908	0.000262077	0.000218773	I
Cj1116c	ftsH	1609.51	980.491	1861.38	1506.15	1727.82	0.0010745	0.00138559	O
Cj1117c	prmA	141.044	172.258	104.765	105.632	118.59	0.000129634	8.95034e-05	J
Cj1118c	cheY	3121.81	6714.96	2980.29	4364.9	2858.32	0.00406176	0.00277319	T
Cj1119c	pglG	22.3946	40.3978	25.0165	28.2496	45.0809	2.59438e-05	2.67982e-05	-
Cj1120c	pglF	550.599	444.92	766.657	557.171	665.007	0.000412571	0.000540751	MG
Cj1121c	pglE	380.756	522.277	506.556	467.688	454.229	0.000373481	0.000388351	M
Cj1122c	wlaJ	1.22451	0.96882	5.06621	1.48525	2.62231	9.09051e-07	2.49108e-06	-
Cj1123c	pglD	280.563	139.006	369.084	323.784	317.915	0.000174192	0.000274772	E
Cj1124c	pglC	292.177	223.812	447.818	360.834	322.805	0.000213884	0.000307418	M
Cj1125c	pglA	86.3848	65.5457	83.4917	119.379	94.7719	6.29794e-05	8.09415e-05	M
Cj1126c	pglB	37.387	100.277	33.2568	48.9757	43.6354	5.68032e-05	3.4244e-05	R
Cj1127c	pglJ	72.206	73.8633	47.5269	70.7725	74.9723	6.04801e-05	5.26151e-05	M
Cj1128c	pglI	184.277	169.644	186.151	135.78	173.343	0.000146601	0.000134695	M
Cj1129c	pglH	56.3547	63.9475	43.7172	53.0646	57.1664	4.97913e-05	4.18945e-05	M
Cj1130c	pglK	228.673	339.794	311.294	226.362	232.207	0.000235039	0.000209212	V
Cj1131c	gne	283.982	693.952	232.468	357.245	353.598	0.000403635	0.000256755	M
Cj1132c	Cj1132c	178.298	57.3834	135.449	113.63	122.962	9.79805e-05	0.000101158	L
Cj1133	waaC	175.109	205.045	140.067	190.683	151.666	0.000157321	0.000131177	M
Cj1134	htrB	55.0119	58.5089	45.7071	54.6932	56.0076	4.69963e-05	4.25549e-05	M
Cj1135	Cj1135	30.0052	38.8842	10.7019	19.4521	18.28	2.84978e-05	1.31847e-05	M
Cj1136	Cj1136	28.6742	32.4096	28.9526	19.0461	25.586	2.52821e-05	2.00102e-05	M
Cj1137c	Cj1137c	0	2.54461	0	0	0	1.04553e-06	0	-
Cj1138	Cj1138	1.36894	5.957	0	0.830215	0.732903	3.01887e-06	4.26395e-07	M
Cj1139c	wlaN	15.8058	39.6005	20.8898	10.6508	30.0876	2.28668e-05	1.67943e-05	M
Cj1140	cstIII	178.264	251.296	177.833	246.954	132.742	0.000177641	0.000151428	-
Cj1141	neuB1	530.782	622.557	479.979	567.563	420.439	0.000477289	0.000398962	M
Cj1142	neuC1	70.3238	64.1557	53.4403	45.2601	45.3336	5.5706e-05	3.91536e-05	M
Cj1143	neuA1	33.8029	48.3761	21.5951	28.3386	22.3556	3.39825e-05	1.96547e-05	M
Cj1144c	Cj1144c	281.773	225.07	305.393	206.044	206.434	0.000210059	0.000195031	-
Cj1145c	Cj1145c	309.755	292.894	461.049	250.474	266.956	0.000249604	0.000265734	-
Cj1146c	waaV	0.970703	0.76801	4.01612	2.35479	5.19695	7.20629e-07	3.15059e-06	M
Cj1148	waaF	184.358	159.722	125.112	154.809	124.158	0.000142558	0.000109857	M
Cj1149c	gmhA	960.71	699.115	906.581	1023.3	932.393	0.000688152	0.000778342	G
Cj1150c	hldE	298.144	345.147	294.635	344.108	316.766	0.000266228	0.000259862	M
Cj1151c	hldD	91.4994	154.749	71.1978	113.019	94.3785	0.000101766	7.57897e-05	MG
Cj1152c	gmhB	38.5426	77.9304	35.4364	46.7496	55.0265	4.81037e-05	3.73588e-05	E
Cj1153	Cj1153	1059.84	861.54	382.725	580.247	455.633	0.000796257	0.000385808	C
Cj1154c	Cj1154c	0	0	0	0	0	0	0	P
Cj1155c	Cj1155c	77.0943	48.0983	52.3412	74.5609	72.3671	5.19337e-05	5.42262e-05	P
Cj1156	rho	1355.68	1373.06	1436.66	1324.3	1066.75	0.00112988	0.00103998	K
Cj1157	dnaX	243.389	239.363	233.88	206.333	201.764	0.000199915	0.000174515	L
Cj1158c	Cj1158c	7.02482	5.55797	10.899	4.26032	0	5.21508e-06	4.09781e-06	S
Cj1159c	Cj1159c	0	0	0	7.89717	6.97151	0	4.05595e-06	-
Cj1160c	Cj1160c	0	0	0	5.3964	4.76387	0	2.77157e-06	S
Cj1161c	Cj1161c	73.2187	101.679	112.81	107.774	115.149	7.23317e-05	9.13113e-05	P
Cj1162c	Cj1162c	4.10682	32.4927	4.24782	4.98129	17.5897	1.50644e-05	7.32995e-06	-
Cj1163c	Cj1163c	186.944	201.875	232.558	261.479	308.374	0.000160957	0.000218397	P
Cj1164c	Cj1164c	6315.63	6328.88	5779.45	7756.1	5086.51	0.00523589	0.00506043	S
Cj1165c	Cj1165c	4.85351	10.2401	1.67338	3.92465	3.46463	6.23281e-06	2.46755e-06	S
Cj1166c	Cj1166c	72.1468	129.657	76.756	106.261	80.5627	8.33801e-05	7.1663e-05	S
Cj1167	ldh	109.715	86.805	85.7813	45.0573	80.477	8.14498e-05	5.74872e-05	C
Cj1168c	Cj1168c	552.479	388.781	524.743	225.521	449.368	0.000390289	0.000326287	S
Cj1169c	Cj1169c	228.307	136.17	450.493	515.498	534.055	0.000151221	0.000408103	-
Cj1170c	omp50	2148.5	1112.6	2602.64	2656.53	3262.34	0.0013537	0.00231917	-
Cj1171c	ppi	1082.7	850.058	756.297	1325.3	1093.62	0.000801075	0.000863916	O
Cj1172c	Cj1172c	1343.77	742.789	769.828	1510.53	1126.37	0.000865944	0.000926777	S
Cj1173	Cj1173	60.8818	31.4952	53.2841	68.165	60.1752	3.83464e-05	4.93975e-05	P
Cj1174	Cj1174	38.8752	86.1215	45.5713	31.4353	38.851	5.16081e-05	3.15004e-05	P
Cj1175c	argS	970.246	826.913	1080.51	898.79	1041.59	0.000744641	0.000821564	J
Cj1176c	tatA	1561.62	945.132	2629.93	853.98	2751.13	0.00103999	0.0016975	U
Cj1177c	gmk	811.097	436.621	1675.24	582.188	1548.71	0.000517865	0.00103567	F
Cj1178c	Cj1178c	355.433	851.812	371.704	415.612	405.324	0.000498313	0.000324385	-
Cj1179c	fliR	3.12824	0.825011	0	6.32391	0	1.64438e-06	1.7141e-06	NU
Cj1180c	Cj1180c	21.4058	36.8609	14.3264	19.8547	12.1344	2.40779e-05	1.25841e-05	V
Cj1181c	tsf	727.01	450.723	520.596	454.021	413.578	0.000488571	0.000377269	J
Cj1182c	rpsB	1552.11	1074.41	1405.64	1113.62	1059.96	0.00108914	0.000972634	J
Cj1183c	cfa	33.0239	50.079	49.1018	116.829	84.7183	3.43572e-05	6.82018e-05	M
Cj1184c	petC	1023.64	1062.77	544.118	686.422	580.811	0.000863831	0.00049256	C
Cj1185c	petB	2836.51	1590.86	1711.61	1925.62	1667.01	0.00183731	0.00144213	C
Cj1186c	petA	1385.56	775.667	1544.89	919.315	1117.81	0.000896894	0.000973462	C
Cj1187c	arsB	9.33368	7.38471	6.43609	1.50948	1.33255	6.92913e-06	2.51319e-06	P
Cj1188c	gidA	525.275	483.382	576.265	681.513	505.738	0.000417807	0.000479284	D
Cj1189c	cetB	352.172	533.096	246.169	366.695	340.932	0.000365998	0.000259536	T
Cj1190c	cetA	871.047	527.548	837.929	810.868	722.037	0.000580243	0.00064443	NT
Cj1191c	Cj1191c	9.70703	96.0013	3.34677	15.6986	12.1262	4.34957e-05	8.49051e-06	T
Cj1192	dctA	198.899	306.451	140.761	193.283	157.55	0.000208914	0.000133686	C
Cj1193c	Cj1193c	17.8624	147.606	17.4492	30.0914	35.0649	6.81024e-05	2.25021e-05	-
Cj1194	Cj1194	280.054	246.472	256.58	274.803	301.556	0.000218136	0.000226622	P
Cj1195c	pyrC2	29.2075	56.4282	24.5898	29.6596	26.9104	3.53734e-05	2.20728e-05	F
Cj1196c	gpsA	724.943	694.356	989.004	675.723	831.685	0.000587812	0.000678719	C
Cj1197c	gatB	480.272	607.71	454.149	428.517	509.422	0.000450111	0.000378746	J
Cj1198	Cj1198	1041.89	911.372	883.547	833.989	966.632	0.000809239	0.000730217	T
Cj1199	Cj1199	17.7424	32.5418	30.0299	14.673	31.951	2.07746e-05	2.08646e-05	R
Cj1200	Cj1200	15.2249	54.6076	22.0467	23.3912	16.3022	2.87904e-05	1.67725e-05	P
Cj1201	metE	10.9606	19.0222	15.3597	21.4426	21.958	1.23897e-05	1.59925e-05	E
Cj1202	metF	11.3191	15.6723	9.75648	3.43234	16.1601	1.11629e-05	8.00483e-06	E
Cj1203c	Cj1203c	16.684	3.30004	0	0	8.93225	8.31805e-06	2.45412e-06	-
Cj1204c	atpB	215.201	93.0409	164.205	171.163	161.174	0.000128031	0.000135016	C
Cj1205c	radA	284.859	185.688	311.935	230.343	281.995	0.000195166	0.000224144	O
Cj1206c	ftsY	784.203	966.856	1066.22	878.362	915.849	0.000724506	0.000777619	U
Cj1207c	Cj1207c	8.61107	84.0269	22.2668	50.4824	36.8816	3.81183e-05	2.98292e-05	OC
Cj1208	Cj1208	194.141	150.57	128.146	148.724	129.924	0.00014288	0.000110611	H
Cj1209	Cj1209	424.12	408.951	487.721	361.913	482.824	0.000345013	0.000362451	R
Cj1210	Cj1210	90.4163	130.582	50.4714	102.706	53.7856	9.13839e-05	5.62447e-05	S
Cj1211	Cj1211	1.90674	1.00573	0.657401	0	1.3611	1.20891e-06	5.51479e-07	-
Cj1212c	rbn	17.8624	36.9016	16.4228	14.4439	14.876	2.2616e-05	1.24368e-05	S
Cj1213c	glcD	253.046	247.854	224.001	266.894	265.991	0.000207433	0.000205909	C
Cj1214c	Cj1214c	167.667	300.222	168.86	169.92	172.444	0.000193322	0.000139033	-
Cj1215	Cj1215	239.352	272.872	234.728	188.246	206.804	0.000211998	0.000171227	M
Cj1216c	Cj1216c	3.92564	6.21185	4.06042	9.52306	12.6102	4.19047e-06	7.14231e-06	-
Cj1217c	Cj1217c	14.1115	10.2345	26.7594	29.9536	33.9976	1.00938e-05	2.46856e-05	S
Cj1218c	ribA	215.91	198.779	276.108	290.453	255.007	0.000171773	0.000223348	H
Cj1219c	Cj1219c	193.51	269.801	171.142	213.69	177.169	0.000191607	0.000152811	-
Cj1220	groES	4255.75	7914.04	5087.38	3814.7	4438.61	0.00502762	0.00362722	O
Cj1221	groEL	5404.38	5605.38	8266.57	5494.84	6491.95	0.00455836	0.00550524	O
Cj1222c	dccS	25.5512	44.6877	20.8646	26.914	33.8391	2.90237e-05	2.22264e-05	T
Cj1223c	dccR	253.716	323.464	180.341	185.228	217.593	0.000238779	0.000158687	TK
Cj1224	Cj1224	232.241	398.117	142.196	147.322	204.37	0.000260491	0.000134479	P
Cj1225	Cj1225	3.21618	91.606	33.2661	15.604	17.2188	3.89812e-05	1.79431e-05	R
Cj1226c	Cj1226c	302.878	1263.66	399.561	488.789	512.574	0.000645603	0.000381209	T
Cj1227c	Cj1227c	1134.21	1174.29	1272.55	1531.14	1252.58	0.000955792	0.00110279	TK
Cj1228c	htrA	2402.49	3996.33	4539.74	4723.28	3157.45	0.00264456	0.00337361	O
Cj1229	cbpA	610.924	824.258	697.683	628.011	674.295	0.000593607	0.000543879	O
Cj1230	hspR	322.467	344.683	386.552	246.076	297.265	0.000276187	0.000252752	K
Cj1231	kefB	77.8174	84.9487	80.9986	68.6996	92.8163	6.73765e-05	6.59942e-05	P
Cj1232	Cj1232	69.7419	117.969	67.1615	70.0073	72.1018	7.75741e-05	5.6921e-05	-
Cj1233	Cj1233	88.9811	108.152	90.7023	76.6445	66.2799	8.15689e-05	6.34771e-05	R
Cj1234	glyS	124.841	186.113	112.519	118.802	110.894	0.000128566	9.30529e-05	J
Cj1235	Cj1235	230.896	433.968	226.731	224.522	233.673	0.000274661	0.000186282	M
Cj1236	Cj1236	6.73674	15.3239	3.48402	7.1498	8.11511	9.10748e-06	5.10836e-06	S
Cj1237c	Cj1237c	152.774	176.76	129.134	160.398	188.209	0.000136379	0.000130056	FP
Cj1238	pdxJ	419.039	511.635	296.442	429.202	382.217	0.000385083	0.000301397	H
Cj1239	pdxA	46.0751	47.4483	49.9265	33.709	37.5889	3.87225e-05	3.29459e-05	H
Cj1240c	Cj1240c	5.3123	10.5076	5.4947	0	7.11025	6.53416e-06	3.43725e-06	-
Cj1241	Cj1241	74.7441	45.9366	66.266	101.182	87.1788	5.00648e-05	6.92716e-05	G
Cj1242	Cj1242	69.8543	890.21	95.4768	72.6244	130.895	0.000394919	8.14296e-05	-
Cj1243	hemE	440.73	366.663	254.247	430.129	295.891	0.000334569	0.000266536	H
Cj1244	Cj1244	47.0033	73.6754	39.4441	63.466	71.2206	4.9886e-05	4.74213e-05	C
Cj1245c	Cj1245c	40.1418	42.8758	72.6601	60.8616	53.7278	3.43678e-05	5.08786e-05	-
Cj1246c	uvrC	755.969	767.148	1375.49	539.281	886.507	0.000630668	0.00076116	L
Cj1247c	Cj1247c	51.7708	69.1209	53.5483	56.9075	45.0402	5.00041e-05	4.22591e-05	-
Cj1248	guaA	619.913	576.683	697.282	715.234	601.252	0.000495634	0.000547344	F
Cj1249	Cj1249	128.812	186.049	125.298	112.36	118.559	0.000130197	9.68632e-05	D
Cj1250	purD	699.046	960.795	850.176	576.91	767.017	0.00068648	0.000596681	F
Cj1251	Cj1251	249.265	344.079	298.051	300.197	270.689	0.000245392	0.000236222	S
Cj1252	Cj1252	125.459	161.726	127.341	119.938	120.527	0.000118804	0.00010001	M
Cj1253	pnp	412.279	423.579	306.787	362.008	329.501	0.000346082	0.000271494	J
Cj1254	Cj1254	41.4508	106.257	17.1496	26.144	21.3043	6.09562e-05	1.75706e-05	L
Cj1255	Cj1255	316.518	319.821	264.275	226.649	240.916	0.00026349	0.000198986	R
Cj1256c	Cj1256c	118.373	138.572	112.442	108.416	89.2417	0.000106333	8.4268e-05	-
Cj1257c	Cj1257c	115.563	62.0241	113.938	90.1677	127.358	7.37082e-05	9.01981e-05	G
Cj1258	Cj1258	414.464	582.197	328.787	353.606	306.517	0.000412167	0.000268842	T
Cj1259	porA	34801.2	29501.3	30238.1	24203.8	32417.4	0.0266439	0.0236322	-
Cj1260c	dnaJ	246.244	152.473	137.316	209.507	165.079	0.000165405	0.000139222	O
Cj1261	racR	332.487	446.92	225.571	349.802	266.692	0.000322376	0.000228998	TK
Cj1262	racS	128.936	151.225	115.939	105.308	134.591	0.00011594	9.68293e-05	T
Cj1263	recR	37.7354	42.0194	46.259	15.2568	31.4266	3.30117e-05	2.5261e-05	L
Cj1264c	hydD	238.608	279.637	194.356	226.106	215.572	0.000214467	0.000172996	C
Cj1265c	hydC	1526.55	1476.59	891.675	1035.83	1267.07	0.00124372	0.000869664	C
Cj1266c	hydB	3479.13	2741.21	2129.7	2063.27	2483.54	0.00257813	0.00181668	C
Cj1267c	hydA	3636.05	3261.42	2274.26	2865.49	2788.37	0.00285736	0.00215691	C
Cj1268c	mnmC	9.56474	8.94344	6.74532	5.80069	13.5002	7.666e-06	7.10287e-06	S
Cj1269c	amiA	285.548	213.443	333.422	225.668	333.904	0.000206857	0.00024294	M
Cj1270c	Cj1270c	775.895	532.649	741.093	691.154	687.882	0.000542632	0.000576449	R
Cj1271c	tyrS	766.3	945.159	820.77	745.831	753.686	0.00070812	0.000630864	J
Cj1272c	spoT	193.279	270.64	204.064	228.241	175.326	0.000191855	0.000165139	TK
Cj1273c	rpoZ	1811.65	2540.07	2032.16	1744.12	2031.31	0.00179966	0.00157959	K
Cj1274c	pyrH	4069.77	6461.93	4793.93	4081.03	4310.11	0.00435337	0.00358486	F
Cj1275c	Cj1275c	70.4247	62.0873	59.6616	60.201	50.272	5.48983e-05	4.62401e-05	M
Cj1276c	Cj1276c	0.992354	0	0	0	2.12515	4.14104e-07	5.8388e-07	-
Cj1277c	Cj1277c	107.018	100.845	77.1114	77.2998	60.514	8.6093e-05	5.84006e-05	V
Cj1278c	trmB	48.9056	57.503	66.0412	73.3251	43.6385	4.40349e-05	4.96975e-05	R
Cj1279c	Cj1279c	1236.23	1146.75	1702.22	1364.29	1590.11	0.00098705	0.00126632	R
Cj1280c	Cj1280c	62.8102	183.086	68.386	78.1893	110.616	0.000101437	7.00511e-05	J
Cj1282	mrdB	16.7294	16.1136	7.52339	2.64674	10.1248	1.36018e-05	5.53072e-06	D
Cj1283	ktrB	36.943	19.8003	30.1994	50.5912	33.1769	2.35517e-05	3.09828e-05	P
Cj1284	ktrA	63.968	51.5841	38.1717	85.0492	46.1019	4.78884e-05	4.60266e-05	P
Cj1285c	Cj1285c	26.2176	50.915	29.5831	36.1366	47.2133	3.18604e-05	3.07549e-05	R
Cj1286c	upp	246.507	321.352	350.09	371.809	365.154	0.000234903	0.000295639	F
Cj1287c	Cj1287c	867.565	623.356	1087.01	1252.7	1141.25	0.000618155	0.000946625	C
Cj1288c	gltX	645.496	681.402	741.446	890.406	841.48	0.000549337	0.000672753	J
Cj1289	Cj1289	534.868	610.314	476.084	609.476	483.392	0.000473964	0.000426567	-
Cj1290c	accC	1289.02	1117.85	1154.18	1529.95	1278.52	0.000997206	0.00107763	I
Cj1291c	accB	3902.29	2139.82	2850.09	3985.53	2922.26	0.00250761	0.00265277	I
Cj1292	dcd	453.946	601.984	475.438	571.383	423.398	0.000436773	0.000399584	F
Cj1293	pseB	200.805	370.078	175.556	227.132	215.867	0.000235853	0.000168279	MG
Cj1294	pseC	184.807	301.398	154.533	190.663	176.655	0.000200957	0.000141943	M
Cj1295	Cj1295	58.7765	171.481	69.6604	77.9755	67.5245	9.49853e-05	5.84979e-05	R
Cj1296	Cj1296	68.9603	499.847	85.1334	159.194	73.8399	0.000234154	8.64255e-05	V
Cj1297	Cj1297	49.3662	230.009	32.1496	11.0885	23.493	0.000115106	1.81415e-05	V
Cj1298	Cj1298	7.07804	53.6007	10.4587	1.22645	14.0751	2.49771e-05	7.02367e-06	V
Cj1299	acpP2	0	208.46	7.17165	4.20499	7.42421	8.5652e-05	5.11611e-06	IQ
Cj1300	Cj1300	62.7048	113.397	36.135	93.441	31.6525	7.27592e-05	4.37813e-05	M
Cj1301	Cj1301	199.727	399.614	150.966	225.95	201.522	0.000247539	0.000157377	-
Cj1302	Cj1302	40.477	66.0769	37.6271	50.3388	30.7228	4.40405e-05	3.22458e-05	Q
Cj1303	fabH2	174.192	184.355	150.534	160.063	106.581	0.000148437	0.000113317	I
Cj1304	acpP3	122.65	373.886	44.7743	140.015	69.5267	0.000204803	6.91439e-05	-
Cj1305c	Cj1305c	42.0797	20.288	55.7658	60.6098	51.3934	2.58956e-05	4.5607e-05	-
Cj1306c	Cj1306c	237.573	215.334	232.228	317.451	305.4	0.000187614	0.000232662	-
Cj1307	Cj1307	76.9518	115.469	60.9305	108.143	102.286	7.95554e-05	7.3868e-05	Q
Cj1308	acpP4	45.6613	127.833	50.8621	25.5619	67.6971	7.15784e-05	3.92625e-05	-
Cj1309c	Cj1309c	592.21	485.707	479.516	601.313	598.086	0.000446694	0.000456793	-
Cj1310c	Cj1310c	119.301	194.515	123.397	130.313	140.446	0.000129706	0.000107229	-
Cj1311	pseF	156.958	158.629	174.197	144.522	168.064	0.000130675	0.000132386	M
Cj1312	pseG	178.609	156.674	185.746	168.368	169.42	0.000138907	0.000142341	M
Cj1313	pseH	6.75806	4.01018	3.49504	8.19706	9.04532	4.46781e-06	5.65077e-06	J
Cj1314c	hisF	64.3237	184.908	100.907	59.8155	106.757	0.000102817	7.27921e-05	E
Cj1315c	hisH	47.574	420.314	69.7106	76.9388	125.936	0.000192551	7.42789e-05	E
Cj1316c	pseA	324.699	806.917	492.478	426.301	502.28	0.000467041	0.000386533	D
Cj1317	pseI	587.43	244.357	608.402	414.142	653.924	0.000345533	0.000456204	M
Cj1318	maf1	11.0884	34.4423	17.8409	11.457	25.0653	1.87788e-05	1.48096e-05	S
Cj1319	Cj1319	290.012	283.559	303.378	358.761	305.24	0.00023753	0.000263028	MG
Cj1320	Cj1320	398.681	556.259	273.957	350.696	278.408	0.000394923	0.000245525	M
Cj1321	Cj1321	41.2951	85.1812	25.9328	16.0998	33.1628	5.22315e-05	2.04779e-05	R
Cj1322	Cj1322	7.48439	0	0	0	0	3.1232e-06	0	I
Cj1323	Cj1323	2.06933	0	0	0	0	8.6352e-07	0	-
Cj1324	Cj1324	897.186	451.206	709.466	886.51	726.808	0.000559783	0.000631555	D
Cj1325	Cj1325	20406.3	12484.4	27951.4	27604.4	26515.7	0.0136451	0.022315	J
Cj1326	Cj1326	501.702	256.14	424.933	307.71	403.408	0.0003146	0.000308985	-
Cj1327	neuB2	1161	680.893	1251.14	997.448	876.267	0.000764246	0.000848957	M
Cj1328	neuC2	278.73	145.922	401.612	261.55	288.059	0.000176269	0.000258484	M
Cj1329	Cj1329	152.985	187.736	114.642	231.951	137.066	0.000140977	0.000131486	MJ
Cj1330	Cj1330	85.74	202.111	66.7415	65.4001	90.8605	0.000118822	6.07126e-05	R
Cj1331	ptmB	145.914	187.935	94.766	120.733	134.438	0.000138108	9.5251e-05	M
Cj1332	ptmA	316.8	295.848	250.324	327.564	253.579	0.000253757	0.000226051	IQR
Cj1333	pseD	54.2866	71.0468	43.9072	45.0525	74.2989	5.18453e-05	4.44812e-05	S
Cj1334	maf3	60.2775	75.9649	56.1124	53.2677	50.2511	5.6366e-05	4.33966e-05	S
Cj1335	maf4	4.37612	27.6987	13.5791	0	4.68577	1.3207e-05	4.95415e-06	S
Cj1336	Cj1336	8.08919	19.5558	8.36692	8.17636	14.9172	1.14107e-05	8.57399e-06	-
Cj1337	pseE	143.445	233.028	107.985	113.762	96.3377	0.000155605	8.6463e-05	S
Cj1338c	flaB	978.792	3656.06	625.46	800.701	938.307	0.00191065	0.000643722	N
Cj1339c	flaA	2413.67	7993.64	1865.78	2289.66	2705.18	0.00429164	0.00186767	N
Cj1340c	Cj1340c	15.4175	42.1709	11.8462	19.2347	12.7351	2.37608e-05	1.19114e-05	S
Cj1341c	maf6	13.1715	25.7056	6.81189	15.4436	9.40237	1.60583e-05	8.60871e-06	S
Cj1342c	maf7	154.105	215.794	202.079	150.161	146.368	0.000152973	0.000135483	-
Cj1343c	Cj1343c	167.616	141.211	223.134	239.073	224.345	0.000127966	0.000186692	-
Cj1344c	Cj1344c	48.4629	30.1718	36.9788	27.9456	27.2221	3.26203e-05	2.50393e-05	O
Cj1345c	Cj1345c	292.202	369.718	392.49	321.695	360.825	0.000273845	0.000292315	R
Cj1346c	dxr	126.368	112.405	160.097	109.742	138.512	9.89177e-05	0.000111032	I
Cj1347c	cdsA	144.502	192.875	150.605	172.596	126.38	0.000139549	0.000122173	I
Cj1348c	Cj1348c	335.451	493.43	422.715	381.091	404.718	0.000342722	0.000328636	-
Cj1349c	Cj1349c	7.95932	7.26615	0.633276	2.22787	0	6.3069e-06	7.7487e-07	K
Cj1350	mobA	2.78066	6.60009	1.43806	1.68637	1.48871	3.8722e-06	1.25443e-06	H
Cj1351	pldA	0.808919	4.48006	5.85685	9.81164	0.866158	2.17832e-06	4.47895e-06	M
Cj1352	ceuB	0	0	30.7737	58.1408	62.83	0	4.13313e-05	P
Cj1353	ceuC	0	2.02431	0.882136	4.13781	2.7396	8.31748e-07	2.11246e-06	P
Cj1354	ceuD	26.4825	25.9813	113.95	167.031	247.267	2.17262e-05	0.00014398	P
Cj1355	ceuE	69.3568	102.73	243.576	388.345	446.451	7.1152e-05	0.000293696	P
Cj1356c	Cj1356c	11.5435	63.9317	17.9097	10.5011	30.9008	3.10853e-05	1.61724e-05	-
Cj1357c	nrfA	1700.4	2509.89	1911.07	1919.92	3361.22	0.00174083	0.00195993	P
Cj1358c	nrfH	1631.15	3657.98	1883	2146.01	3002.9	0.00218366	0.00191518	C
Cj1359	ppk	417.891	551.254	253.464	464.944	331.483	0.000400883	0.000285541	P
Cj1360c	Cj1360c	15500.5	10461.6	25273.1	26226.5	29859.9	0.0107667	0.0221372	-
Cj1361c	Cj1361c	330.585	331.49	394.963	270.177	329.369	0.000274154	0.000270377	-
Cj1362	ruvB	200.207	156.516	165.172	206.22	188.853	0.000147855	0.000152384	L
Cj1363	amaA	28.3819	40.0557	37.2905	36.2861	26.2834	2.83017e-05	2.71262e-05	R
Cj1364c	fumC	1823.73	1647.75	2087.48	2248.34	2100	0.00143806	0.00175007	C
Cj1365c	Cj1365c	514.16	659.755	692.656	625.195	619.669	0.000485637	0.00052675	O
Cj1366c	glmS	703.233	746.085	709.401	749.73	679.507	0.000600007	0.000581467	M
Cj1367c	Cj1367c	132.278	95.7561	128.357	105.033	165.001	9.45434e-05	0.000108463	O
Cj1368	Cj1368	500.049	515.811	423.885	342.025	347.829	0.000420604	0.000302733	HR
Cj1369	Cj1369	182.613	206.883	126.759	156.005	118.231	0.000161208	0.000108998	R
Cj1370	Cj1370	387.789	839.103	236.931	378.477	241.412	0.000506593	0.000232892	R
Cj1371	Cj1371	154.667	140.5	196.712	133.405	152.117	0.00012227	0.000131071	M
Cj1372	Cj1372	2.80993	37.7942	1.4532	1.70413	9.02628	1.67014e-05	3.33427e-06	Q
Cj1373	Cj1373	18.1418	28.1945	10.7227	10.6094	11.1003	1.9155e-05	8.8209e-06	R
Cj1374c	Cj1374c	135.464	152.36	138.741	169.141	112.342	0.00011913	0.000114176	F
Cj1375	Cj1375	29.0424	26.4003	31.957	35.2265	36.3907	2.29666e-05	2.81758e-05	G
Cj1376	Cj1376	3.95471	3.12893	5.11312	5.996	4.23455	2.9359e-06	4.16935e-06	R
Cj1377c	Cj1377c	278.508	154.78	222.781	213.323	201.218	0.000179816	0.000173263	C
Cj1378	selA	324.448	343.384	289.883	333.329	283.239	0.00027648	0.000246445	E
Cj1379	selB	27.9359	26.6635	13.3009	18.8246	8.54647	2.2613e-05	1.10422e-05	J
Cj1380	Cj1380	600.341	1007	415.91	566.963	545.131	0.000664276	0.000415758	O
Cj1381	Cj1381	10.5571	4.77294	3.11987	3.65858	9.68922	6.36652e-06	4.49621e-06	-
Cj1382c	fldA	8908.42	4602.68	11660.5	11804.3	10788.4	0.00560858	0.00931235	C
Cj1383c	Cj1383c	0	0	270.158	181.431	264.887	0	0.000194905	-
Cj1384c	Cj1384c	0	0	383.922	403.959	277.665	0	0.000289452	S
Cj1385	katA	30.9092	12.8945	4017.23	587.583	811.161	1.81963e-05	0.0014669	P
Cj1386	Cj1386	20.4033	2.69048	1097.4	129.926	269.447	9.61966e-06	0.000405576	R
Cj1387c	Cj1387c	12.1892	18.3235	8.82538	11.8277	9.13618	1.26153e-05	8.09918e-06	S
Cj1388	Cj1388	72.8027	134.402	36.5102	85.6288	77.9542	8.56032e-05	5.44864e-05	J
Cj1392	metC'	34.8187	32.1396	24.0094	14.0776	12.4275	2.77352e-05	1.37134e-05	-
Cj1393	metC'	8.41368	15.1291	30.0634	25.9769	21.2941	9.72725e-06	2.10096e-05	E
Cj1394	Cj1394	19.9037	13.8949	24.22	24.8518	14.417	1.40148e-05	1.72373e-05	F
Cj1397	Cj1397	46.2702	53.5047	44.1774	77.7082	22.8666	4.12923e-05	3.92746e-05	P
Cj1398	feoB	21.3033	24.7665	14.8397	26.8941	20.0176	1.90658e-05	1.67966e-05	P
Cj1399c	hydA2	346.276	343.947	306.048	290.625	324.861	0.00028582	0.000250671	C
Cj1400c	fabI	1670.58	1387.79	1712.88	1746.08	1711.87	0.00126734	0.00140614	I
Cj1401c	tpiA	776.995	1080.53	698.9	909.197	733.721	0.000768204	0.00063675	G
Cj1402c	pgk	828.123	791.089	856.556	893.838	877.454	0.000670614	0.00071465	G
Cj1403c	gapA	1953.58	1393.43	2358.12	2147.86	2295.24	0.00138775	0.00184955	G
Cj1404	nadD	32.2679	34.8136	30.3416	10.6742	42.4037	2.77695e-05	2.27367e-05	H
Cj1405	Cj1405	1016.34	1701.25	1157.63	1559.51	1177.42	0.00112312	0.00105879	S
Cj1406c	Cj1406c	91.2626	205.787	44.8381	88.5563	178.34	0.000122637	8.51094e-05	-
Cj1407c	Cj1407c	392.631	295.137	369.139	374.135	335.22	0.000285109	0.000293189	G
Cj1408	fliL	633.804	624.169	512.112	549.89	630.747	0.000520942	0.00046063	N
Cj1409	acpS	446.44	560.78	542.696	421.477	394.251	0.00041671	0.000369105	I
Cj1410c	Cj1410c	299.358	404.302	262.303	233.587	240.916	0.00029104	0.000200335	-
Cj1411c	Cj1411c	336.913	486.604	370.983	339.474	389.714	0.000340528	0.000299264	Q
Cj1412c	Cj1412c	37.1151	75.6716	43.5572	42.4209	40.5056	4.65799e-05	3.43888e-05	-
Cj1413c	kpsS	75.6902	135.277	69.9009	58.1991	87.5587	8.71677e-05	5.87068e-05	M
Cj1414c	kpsC	26.3074	28.1604	31.2123	31.9091	19.4697	2.25485e-05	2.24265e-05	M
Cj1415c	cysC	56.1986	129.686	29.064	45.4434	63.5182	7.67367e-05	3.76171e-05	P
Cj1416c	Cj1416c	62.0065	49.0589	83.7022	45.8906	70.8954	4.60323e-05	5.45191e-05	M
Cj1417c	Cj1417c	116.871	148.157	85.1678	125.648	76.7907	0.000109644	7.81528e-05	R
Cj1418c	Cj1418c	110.542	206.87	104.072	124.947	101.507	0.000131128	8.98584e-05	G
Cj1419c	Cj1419c	2655.77	2281.66	2699.12	2814.63	2187.63	0.00204573	0.0020928	H
Cj1420c	Cj1420c	4427.33	6442.5	3679.31	4934.57	3444.39	0.0044946	0.00327738	H
Cj1421c	Cj1421c	40.4987	86.4794	45.4926	40.1429	35.4376	5.24326e-05	3.29015e-05	-
Cj1422c	Cj1422c	26.8649	53.3068	31.7569	25.8613	21.4602	3.31133e-05	2.14812e-05	-
Cj1423c	hddC	342.697	187.419	356.951	253.777	327.033	0.000220012	0.000255025	MJ
Cj1424c	gmhA2	918.443	583.422	975.948	806.254	892.871	0.000622978	0.000727385	G
Cj1425c	hddA	1465.83	673.985	1376.48	1528.45	1338.37	0.000888612	0.00115369	R
Cj1426c	Cj1426c	6089.88	4251.57	7958.54	8291.83	6275.22	0.00428816	0.00612065	-
Cj1427c	Cj1427c	703.914	636.299	499.457	688.814	612.627	0.000555182	0.00048989	MG
Cj1428c	fcl	626.97	770.555	591.206	685.825	553.542	0.000578237	0.000497621	MG
Cj1429c	Cj1429c	1608.57	1488.67	1454.71	1289.9	1170.15	0.00128291	0.00106394	-
Cj1430c	rfbC	602.822	649.855	429.334	756.089	447.594	0.000518567	0.000443847	M
Cj1431c	hddC	130.495	329.302	115.085	134.401	125.511	0.000189759	0.00010199	-
Cj1432c	Cj1432c	125.194	156.151	105.414	130.204	131.837	0.000116402	9.99786e-05	R
Cj1433c	Cj1433c	39.7883	94.4403	36.6648	15.7943	30.2099	5.54071e-05	2.24817e-05	H
Cj1434c	Cj1434c	140.654	161.48	128.149	163.344	132.662	0.000125043	0.000115327	M
Cj1435c	Cj1435c	118.362	73.7217	121.123	135.928	126.737	7.96825e-05	0.000104371	E
Cj1436c	Cj1436c	109.918	210.663	93.9193	125.87	132.316	0.000132425	9.58317e-05	E
Cj1437c	Cj1437c	525.907	695.592	645.253	718.836	540.595	0.000505263	0.000517606	E
Cj1438c	Cj1438c	111.656	141.889	104.118	132.097	130.593	0.000104893	9.98001e-05	M
Cj1439c	glf	948.408	944.403	1064.03	1174.92	1144.88	0.000783802	0.000920336	M
Cj1440c	Cj1440c	240.118	226.732	190.84	211.888	201.764	0.00019336	0.000164399	M
Cj1441c	kfiD	18.9706	64.3257	4.90548	11.505	29.0185	3.43465e-05	1.24159e-05	M
Cj1442c	Cj1442c	1.46941	6.9755	1.51986	4.15869	1.57339	3.47927e-06	1.96991e-06	M
Cj1443c	kpsF	563.453	612.889	464.841	521.538	549.955	0.00048695	0.000417983	M
Cj1444c	kpsD	893.994	834.881	778.396	947.346	833.72	0.000716095	0.000696032	M
Cj1445c	kpsE	228.297	434.863	187.28	330.728	275.104	0.000273944	0.0002158	M
Cj1447c	kpsT	256.072	267.587	264.864	341.365	275.485	0.000216804	0.000239737	GM
Cj1448c	kpsM	56.2524	110.861	106.847	94.2819	90.8968	6.90245e-05	7.93806e-05	GM
Cj1449c	Cj1449c	80.4755	175.485	87.299	140.465	132.407	0.000105685	9.80252e-05	S
Cj1450	Cj1450	221.506	1639.07	151.272	270.394	206.772	0.000765894	0.000170949	-
Cj1451	dut	116.062	312.213	82.8325	68.9801	85.7496	0.000176714	6.46238e-05	-
Cj1452	Cj1452	4.48644	5.32444	5.8006	1.36044	1.20097	4.05988e-06	2.26504e-06	-
Cj1453c	Cj1453c	11.6062	9.83864	12.8622	6.03324	4.43839	8.88572e-06	6.32792e-06	D
Cj1454c	Cj1454c	285.751	286.564	317.525	343.653	291.679	0.000236986	0.000259026	J
Cj1455	prfB	1038.6	615.72	831.343	1035.05	709.894	0.000686389	0.000700079	J
Cj1456c	Cj1456c	155.081	325.856	168.295	425.545	247.721	0.000198602	0.00022885	-
Cj1457c	truD	125.957	90.5964	162.112	183.159	130.272	8.97855e-05	0.000129212	S
Cj1458c	thiL	242.587	201.953	363.778	146.53	327.559	0.000184209	0.000227944	H
Cj1459	Cj1459	20.1326	56.6354	14.6538	22.6106	12.7746	3.16716e-05	1.35954e-05	-
Cj1460	Cj1460	47.9664	42.9006	15.0997	27.8252	15.6314	3.76431e-05	1.59141e-05	-
Cj1461	Cj1461	19.9037	40.7584	9.68802	9.94074	8.77555	2.50525e-05	7.72156e-06	L
Cj1462	flgI	65.0148	648.738	55.3799	59.3759	83.5383	0.000293684	5.40001e-05	N
Cj1463	flgJ	65.565	735.504	36.3301	34.0825	47.6387	0.000329564	3.21369e-05	-
Cj1464	flgM	194.141	1561.62	322.127	196.233	329.14	0.000722653	0.000230603	-
Cj1465	Cj1465	49.7067	390.361	49.5091	49.1258	65.0514	0.000181134	4.45573e-05	-
Cj1466	flgK	56.5446	558.005	52.1387	45.1915	83.5437	0.000252869	4.92817e-05	N
Cj1467	Cj1467	14.6557	41.4123	7.57945	11.4277	11.2091	2.31312e-05	8.22383e-06	-
Cj1468	Cj1468	20.9367	91.1071	28.1522	26.6646	22.4182	4.61709e-05	2.09887e-05	R
Cj1471c	ctsE	7.70029	11.7786	2.65489	4.98129	6.04645	8.05289e-06	3.72833e-06	NU
Cj1472c	Cj1472c	6.80978	9.69809	7.04358	3.30392	13.1249	6.82644e-06	6.40356e-06	-
Cj1473c	ctsP	1.31499	0	0	0	1.40804	5.48739e-07	3.86857e-07	NU
Cj1474c	ctsD	42.8915	87.964	20.4309	24.6432	32.632	5.4041e-05	2.11621e-05	NU
Cj1475c	ctsR	10.0733	15.9398	0	6.10913	13.4826	1.07529e-05	5.36022e-06	-
Cj1476c	Cj1476c	3456.77	4196.12	2631.99	2463.7	2915.87	0.00316659	0.00217963	C
Cj1477c	Cj1477c	56.1329	75.0066	60.6406	49.9293	44.0769	5.42427e-05	4.20182e-05	R
Cj1478c	cadF	978.514	1222.34	896.49	1116.04	1206.75	0.000910562	0.000876134	M
Cj1479c	rpsI	2525.69	1860.21	2157.89	1678.7	1508.31	0.00181828	0.00145211	J
Cj1480c	rplM	4981.69	3304.88	3797.46	2759	2950.91	0.00343674	0.00258401	J
Cj1481c	Cj1481c	6.36958	68.2629	10.4813	15.4517	16.7407	3.07059e-05	1.1618e-05	L
Cj1482c	Cj1482c	9.8116	53.5368	12.2482	16.4149	15.2154	2.60916e-05	1.1937e-05	L
Cj1483c	Cj1483c	38.3539	190.568	23.8025	48.3815	44.3532	9.43055e-05	3.17272e-05	-
Cj1484c	Cj1484c	143.432	187.035	81.0468	91.8193	115.186	0.000136703	7.84199e-05	-
Cj1485c	Cj1485c	1004.96	1186.46	609.063	723.752	672.546	0.00090686	0.000545419	-
Cj1486c	Cj1486c	2168.01	3182.31	1735.01	1732.68	1606.84	0.00221225	0.00137962	-
Cj1487c	ccoP	1955.73	2106.16	1511.89	1968.56	1632.62	0.0016815	0.00139039	C
Cj1488c	ccoQ	728.027	1860.02	392.2	662.285	756.805	0.00106805	0.000493349	O
Cj1489c	ccoO	3446.21	2969.21	2565.82	3389.52	2914.97	0.00265808	0.00241246	C
Cj1490c	ccoN	2512.76	2877.37	1844.11	2890.22	2446.82	0.00223082	0.00195362	O
Cj1491c	Cj1491c	208.145	188.873	221.373	188.28	175.025	0.000164462	0.000158898	TK
Cj1492c	Cj1492c	227.298	377.447	223.484	217.993	234.892	0.000249936	0.00018397	T
Cj1493c	Cj1493c	7.28027	1.92003	1.25504	2.94349	5.19695	3.82692e-06	2.56459e-06	S
Cj1494c	carA	209.69	489.22	194.682	231.77	266.674	0.000288514	0.00018866	EF
Cj1495c	Cj1495c	81.2436	86.0881	76.5301	114.38	99.4198	6.92744e-05	7.89836e-05	S
Cj1496c	Cj1496c	108.012	109.874	47.8801	82.3497	64.4361	9.02179e-05	5.29537e-05	S
Cj1497c	Cj1497c	574.955	503.637	523.255	380.39	405.762	0.00044686	0.000355881	-
Cj1498c	purA	1241.89	943.575	1001.14	1226.81	931.525	0.000905932	0.000858799	F
Cj1500	fdhT	214.614	99.0504	74.6795	111.677	72.3446	0.000130255	7.03124e-05	R
Cj1501	fdhU	1482.24	675.293	523.153	604.965	417.465	0.000895995	0.000419941	O
Cj1502c	putP	386.422	563.349	261.635	263.074	295.629	0.000392721	0.000223179	ER
Cj1503c	putA	232.973	347.041	143.633	202.121	138.123	0.000239811	0.00013152	C
Cj1504c	selD	49.242	43.7443	83.1006	80.684	69.3767	3.85221e-05	6.33702e-05	E
Cj1505c	Cj1505c	76.8685	129.376	73.7253	98.3218	80.8112	8.52347e-05	6.87609e-05	O
Cj1506c	ccaA	954.293	900.549	933.885	948.257	970.443	0.00076824	0.000775829	NT
Cj1507c	Cj1507c	644.57	1126.41	491.608	459.352	477.549	0.000731797	0.000388462	R
Cj1508c	fdhD	859.128	1093.24	872.757	1301.34	752.363	0.000807699	0.000795109	C
Cj1509c	fdhC	47.2086	36.6719	31.0733	57.2608	59.7398	3.47677e-05	4.03247e-05	C
Cj1510c	fdhB	97.2971	71.0589	61.9309	90.7806	114.867	6.97983e-05	7.28888e-05	C
Cj1511c	fdhA	361.444	299.976	224.43	239.288	231.111	0.000274083	0.000188959	C
Cj1513c	Cj1513c	817.514	524.707	396.906	576.74	366.222	0.000556736	0.000364121	-
Cj1514c	fdhM	315.172	720.574	241.305	239.437	290.636	0.000427589	0.000209911	R
Cj1515c	Cj1515c	313.641	379.393	237.179	349.146	250.01	0.000286766	0.000227371	E
Cj1516	Cj1516	1922.61	1388.84	2175.03	2321.92	1951.33	0.00137295	0.0017528	Q
Cj1517	moaD	151.508	305.388	156.71	210.022	154.504	0.000188701	0.000141693	H
Cj1518	moaE	435.35	406.813	398.412	538.916	402.851	0.000348821	0.000364339	H
Cj1519	moeA2	217.858	243.123	144.661	269.956	172.075	0.000190805	0.000159512	H
Cj1520	Cj1520	0	0	2.53311	0	2.62231	0	1.40449e-06	-
Cj1521c	Cj1521c	3.70754	14.6669	1.91742	2.2485	5.95483	7.57346e-06	2.7633e-06	S
Cj1522c	Cj1522c	13.482	38.4005	12.0856	21.8036	19.2479	2.1404e-05	1.44617e-05	L
Cj1523c	Cj1523c	103.796	138.3	72.8814	98.2857	91.6984	0.000100138	7.15145e-05	S
Cj1529c	purM	1140.58	691.849	1455.01	1080.26	1199.63	0.000760223	0.0010153	F
Cj1530	coaE	64.7536	44.959	64.2431	43.2781	63.6755	4.54941e-05	4.65728e-05	H
Cj1531	dapF	371.585	338.769	368.881	300.472	393.305	0.000294254	0.000289111	E
Cj1532	Cj1532	75.488	82.2306	64.5007	98.1968	96.0583	6.52877e-05	7.04253e-05	R
Cj1533c	Cj1533c	155.845	341.831	192.318	252.664	156.134	0.000205485	0.000163314	R
Cj1534c	Cj1534c	2220.97	3487.66	3230.47	3205.46	3165.11	0.00235981	0.00261077	P
Cj1535c	pgi	149.541	111.569	104.473	112.171	117.985	0.000108244	9.1031e-05	G
Cj1536c	galU	430.021	585.224	282.133	409.734	354.432	0.000419902	0.000284622	M
Cj1537c	acs	344.024	217.943	209.389	244.56	206.338	0.000233108	0.00017952	I
Cj1538c	Cj1538c	0.804046	0.636153	0	0.975253	0.86094	5.96907e-07	5.00885e-07	G
Cj1539c	Cj1539c	96.7669	80.9611	116.196	67.455	107.187	7.36456e-05	7.91094e-05	H
Cj1540	Cj1540	2982.84	2723.73	3242.74	2658.63	3255.31	0.00236385	0.00249065	H
Cj1541	Cj1541	529.715	515.632	322.486	403.465	394.136	0.00043291	0.000304728	R
Cj1542	Cj1542	86.4593	213.768	31.2997	56.3673	59.018	0.000123912	3.99453e-05	E
Cj1543	Cj1543	130.985	155.45	74.6007	84.4654	84.3293	0.000118531	6.62081e-05	E
Cj1544c	Cj1544c	2.67836	14.8336	2.77032	14.0776	8.60364	7.21251e-06	6.92764e-06	-
Cj1545c	Cj1545c	1558.78	2012.45	1715.31	3373.73	2335.53	0.00147735	0.00201932	R
Cj1546	Cj1546	98.9531	96.4978	83.3086	44.6599	76.3862	8.09417e-05	5.55878e-05	K
Cj1547	Cj1547	55.1683	70.4009	11.0443	41.0126	47.6387	5.19478e-05	2.71875e-05	M
Cj1548c	Cj1548c	675.909	473.588	651.431	824.341	661.634	0.000476642	0.000581127	R
Cj1549c	hsdR	229.178	184.802	293.499	336.334	291.094	0.000171566	0.000250395	V
Cj1550c	rloH	41.2425	71.3571	21.0949	32.9831	35.911	4.65295e-05	2.45028e-05	R
Cj1551c	hsdS	22.4204	34.9233	17.3927	18.6962	24.0069	2.37052e-05	1.636e-05	V
Cj1552c	mloB	83.5221	87.2453	60.981	81.4426	59.0369	7.07007e-05	5.4762e-05	K
Cj1553c	hsdM	639.918	433.366	688.342	419.433	672.076	0.000445096	0.000484212	V
Cj1555c	Cj1555c	79.3275	138.477	44.2815	99.2734	109.209	9.00005e-05	6.88706e-05	R
Cj1556	Cj1556	0	62.79	2.48746	0	0	2.57992e-05	6.71686e-07	K
Cj1558	Cj1558	0	0	0	5.58248	0	0	1.51314e-06	-
Cj1560	Cj1560	1.94141	29.9524	3.01209	1.1774	6.23634	1.3117e-05	2.84591e-06	-
Cj1561	Cj1561	4.44905	147.842	18.4072	5.3964	71.458	6.26019e-05	2.60662e-05	K
Cj1562	Cj1562	41.8734	66.2597	32.4833	101.579	100.882	4.46984e-05	6.40218e-05	-
Cj1563c	Cj1563c	27.8066	49.8673	30.6787	35.976	43.6688	3.2093e-05	3.00334e-05	K
Cj1564	Cj1564	605.957	1565.39	403.96	576.755	492.769	0.000896049	0.000400798	NT
Cj1565c	pflA	37.2164	51.663	28.6957	31.1883	55.4275	3.67575e-05	3.14309e-05	-
Cj1566c	nuoN	18.4496	11.8602	9.54155	18.1823	6.17348	1.25721e-05	9.20096e-06	C
Cj1567c	nuoM	120.555	203.538	72.9238	60.0567	93.9327	0.000133937	6.17778e-05	C
Cj1568c	nuoL	165.442	147.877	148.923	102.504	144.113	0.000129798	0.000107592	CP
Cj1569c	nuoK	83.5883	44.8006	47.4126	52.3287	49.0823	5.32886e-05	4.04718e-05	C
Cj1570c	nuoJ	20.0593	74.4703	15.96	26.2022	21.4787	3.8969e-05	1.7313e-05	C
Cj1571c	nuoI	979.208	1238.6	806.392	774.661	687.867	0.000917533	0.000616712	C
Cj1572c	nuoH	125.054	116.066	80.428	118.624	85.8355	9.9874e-05	7.74541e-05	C
Cj1573c	nuoG	678.576	562.35	490.673	472.464	476.271	0.000514225	0.000391412	C
Cj1574c	Cj1574c	76.2695	248.689	45.4204	50.4598	68.0552	0.000134008	4.46401e-05	-
Cj1575c	Cj1575c	639.259	505.775	483.19	613.485	522.772	0.000474572	0.000440392	-
Cj1576c	nuoD	707.497	498.831	524.539	538.321	556.289	0.000500195	0.000440392	C
Cj1577c	nuoC	1189.66	1503.13	896.05	895.599	844.553	0.00111404	0.000716752	C
Cj1578c	nuoB	2207.05	2305.63	1894.96	1950.41	1737.11	0.00186833	0.00151762	C
Cj1579c	nuoA	71.8693	84.4811	55.2217	117.06	79.1535	6.47023e-05	6.83881e-05	C
Cj1580c	Cj1580c	3.60734	1.90273	1.24373	0	3.8626	2.28712e-06	1.39709e-06	R
Cj1581c	Cj1581c	10.1371	3.5646	3.49504	6.83089	7.23625	5.69478e-06	4.78343e-06	EP
Cj1582c	Cj1582c	9.066	8.76691	1.04192	1.22183	2.15722	7.38534e-06	1.20522e-06	EP
Cj1583c	Cj1583c	36.4399	48.2749	9.64188	35.976	23.5925	3.50414e-05	1.88369e-05	EP
Cj1584c	Cj1584c	130.865	84.1511	81.4304	106.874	85.9729	8.91852e-05	7.45778e-05	E
Cj1585c	Cj1585c	76.8473	83.2011	44.524	65.1773	47.948	6.62537e-05	4.28628e-05	C
Cj1586	cgb	51.1168	13.481	35.2479	25.2597	105.413	2.68699e-05	4.53267e-05	C
Cj1587c	Cj1587c	21.1003	19.412	48.725	80.946	57.2715	1.67811e-05	5.08329e-05	QP
Cj1588c	Cj1588c	19.1556	22.9781	7.03054	20.2365	16.5412	1.74348e-05	1.19282e-05	-
Cj1589	Cj1589	59.2092	74.6356	63.3181	79.1201	58.0261	5.5374e-05	5.44859e-05	R
Cj1590	infA	449.781	491.842	404.707	248.382	305.41	0.000389779	0.000260518	J
Cj1591	rpmJ	7425.24	7508.81	5594.83	7898.62	4866.67	0.00618374	0.0049888	-
Cj1592	rpsM	5310.42	3275.37	4951.85	5159.31	4100.05	0.0035618	0.00386206	J
Cj1593	rpsK	15122	13444.4	17095.5	11567.2	12026.8	0.0118344	0.0110559	J
Cj1594	rpsD	7042.7	5139.6	6820.8	5680.94	5313.19	0.00505065	0.00484143	J
Cj1595	rpoA	2116.59	1792.72	1604.37	1509.71	1287.94	0.00161984	0.00119629	K
Cj1596	rplQ	775.945	662.246	655.173	631.104	528.063	0.000595902	0.000493061	J
Cj1597	hisG	2140.88	2704.1	1634.56	5154.64	2087.53	0.00200444	0.00241209	E
Cj1598	hisD	710.604	841.857	615.291	750.967	782.207	0.000642434	0.000584607	E
Cj1599	hisB	465.827	403.858	398.128	467.79	443.728	0.000360325	0.000356215	E
Cj1600	hisH	290.096	265.081	360.631	323.784	301.874	0.000229972	0.000268082	E
Cj1601	hisA	175.045	161.864	108.633	131.371	138.23	0.000139552	0.000102921	E
Cj1602	Cj1602	172.383	207.892	121.176	159.354	110.211	0.000157354	0.000106195	S
Cj1603	hisF	1631.9	1183.07	2056.79	1622.71	1776.4	0.00116708	0.00148329	E
Cj1604	hisI	186.09	232.526	142.037	182.128	147.039	0.000173195	0.000128119	E
Cj1605c	dapD	1675.47	1569.01	1526.8	1711.79	1265.93	0.00134384	0.00122408	E
Cj1606c	mrp	558.483	358.873	485.622	501.909	430.685	0.000380506	0.000385505	D
Cj1607	ispDF	275.554	236.752	264.233	272.431	258.939	0.000212264	0.000216336	I
Cj1608	Cj1608	26.1532	49.2331	8.39519	27.3466	16.416	3.11425e-05	1.41896e-05	TK
Cj1609	Cj1609	137.265	153.9	79.1939	111.275	90.1073	0.000120514	7.63026e-05	P
Cj1610	pgpA	129.475	115.087	61.1737	139.595	100.983	0.000101316	8.2101e-05	I
Cj1611	rpsT	509.619	367.205	436.126	323.784	233.863	0.000363539	0.000269782	J
Cj1612	prfA	367.422	297.226	304.805	258.3	201.528	0.000275448	0.000207688	J
Cj1613c	chuZ	203.385	180.193	4313.65	4494.43	3664.78	0.000158909	0.00338992	P
Cj1614	chuA	0.375976	0.297469	1050.77	1546.87	1334.96	2.79117e-07	0.00106979	P
Cj1615	chuB	5.67964	8.3454	346.604	371.023	467.409	5.79904e-06	0.000322579	P
Cj1616	chuC	1.03067	0.815455	261.184	165.017	258.242	7.65147e-07	0.000186207	PH
Cj1617	chuD	0.992354	2.35542	439.31	498.314	447.343	1.3819e-06	0.000376602	P
Cj1618c	Cj1618c	2.61709	10.3531	0.902315	9.52306	4.67046	5.34597e-06	4.10809e-06	-
Cj1619	kgtP	440.456	580.305	324.756	424.774	419.901	0.000422236	0.000318196	G
Cj1620c	mutY	25.9092	27.9533	38.1679	58.0907	26.0612	2.22972e-05	3.32122e-05	L
Cj1621	Cj1621	3.19056	448.49	1.10003	12.8998	67.1876	0.000185607	2.22532e-05	-
Cj1622	ribD	9.5054	23.8152	24.5794	15.3725	10.178	1.37517e-05	1.36003e-05	H
Cj1623	Cj1623	1.53416	18.2071	3.17366	9.30414	8.21356	8.12115e-06	5.63554e-06	-
Cj1624c	sdaA	4890.05	3588.13	3421.32	3705.37	3464.54	0.00351488	0.00288007	E
Cj1625c	sdaC	1275.18	1434.36	962.076	1161.58	1008.29	0.00112148	0.000851664	E
Cj1626c	Cj1626c	651.034	708.061	653.523	449.571	929.468	0.000562602	0.000553696	-
Cj1627c	Cj1627c	60.2775	103.047	90.1806	84.8627	89.8988	6.74933e-05	7.2053e-05	-
Cj1628	exbB2	18.7988	1.48734	738.882	620.206	581.729	8.45577e-06	0.000527456	U
Cj1629	exbD2	0	0	36.1065	22.4158	37.378	0	2.60952e-05	U
Cj1630	tonB2	5.85402	0.926328	744.766	390.529	467.611	2.82346e-06	0.000435437	M
Cj1631c	Cj1631c	13.8074	86.666	13.3294	14.5145	5.91377	4.13711e-05	9.15827e-06	-
Cj1632c	Cj1632c	0	0	0	0	0	0	0	-
Cj1633	Cj1633	90.3375	56.0203	42.0897	62.1902	59.2579	6.0715e-05	4.45032e-05	J
Cj1634c	aroC	211.79	162.911	210.694	261.346	175.594	0.000155316	0.000175976	E
Cj1635c	rnc	212.368	217.774	133.759	198.588	82.5737	0.000178099	0.000112633	K
Cj1636c	rnhA	263.311	408.038	195.342	394.268	151.666	0.000277533	0.000201285	L
Cj1637c	Cj1637c	1.62276	5.77758	5.03541	0.984146	3.47516	3.05106e-06	2.58125e-06	G
Cj1638	dnaG	60.3485	57.8542	52.3968	49.6896	45.752	4.89543e-05	4.01874e-05	L
Cj1639	Cj1639	3452.66	2666.73	3838.21	4586.35	3860.3	0.00253648	0.00334017	O
Cj1640	Cj1640	75.4405	115.932	55.5218	103.822	51.2634	7.91151e-05	5.72181e-05	-
Cj1641	murE	256.964	275.353	268.367	248.89	244.426	0.000220367	0.000207085	M
Cj1642	Cj1642	192.507	294.465	180.532	174.345	206.129	0.000201322	0.000152639	S
Cj1643	Cj1643	530.961	550.863	422.862	570.392	518.413	0.000447906	0.000411223	O
Cj1644	ispA	245.171	357.247	222.258	331.821	251.37	0.000249095	0.00021902	H
Cj1645	tkt	572.262	454.77	359.857	485.932	363.047	0.000425658	0.000328631	G
Cj1646	iamB	44.0096	38.2448	24.6259	25.3777	30.9008	3.4079e-05	2.20183e-05	Q
Cj1647	iamA	34.3371	30.6726	13.7481	26.87	29.6506	2.69315e-05	1.9142e-05	Q
Cj1648	Cj1648	78.1955	89.6012	66.0057	80.6734	54.8567	6.94459e-05	5.47618e-05	Q
Cj1649	Cj1649	0	1.05601	0	0	0	4.33895e-07	0	R
Cj1650	Cj1650	14.3862	170.733	1.65334	7.7553	10.2694	7.6154e-05	5.37004e-06	-
Cj1651c	map	237.4	163.62	229.181	208.604	212.397	0.000166294	0.000176783	J
Cj1652c	murI	86.145	74.8886	88.0027	70.9487	80.8529	6.67181e-05	6.52082e-05	M
Cj1653c	Cj1653c	310.561	386.515	377.168	249.716	300.778	0.000288407	0.00025217	M
Cj1654c	nhaA2	120.467	216.077	125.311	96.305	134.854	0.000139052	9.6992e-05	P
Cj1655c	nhaA1	29.2731	31.9837	42.5337	33.8156	50.002	2.5357e-05	3.4389e-05	P
Cj1656c	Cj1656c	35.0089	231.977	67.8955	53.0793	79.6581	0.000109924	5.46069e-05	-
Cj1658	Cj1658	111.833	24.5444	1688.34	3039.95	1747.8	5.6752e-05	0.00176009	P
Cj1659	p19	642.147	145.495	11559.7	18202.1	11765.2	0.000327746	0.0112876	P
Cj1660	Cj1660	20.5341	6.76932	97.9359	127.3	136.809	1.13502e-05	9.85381e-05	S
Cj1661	Cj1661	29.1098	14.7009	252.405	371.863	296.443	1.81877e-05	0.000250398	M
Cj1662	Cj1662	7.15665	5.66227	60.6994	92.8817	119.544	5.31295e-06	7.44107e-05	M
Cj1663	Cj1663	97.9608	53.2851	730.801	906.001	891.586	6.27723e-05	0.000687872	V
Cj1664	Cj1664	68.7829	34.9845	409.928	403.24	508.536	4.30772e-05	0.00035971	OC
Cj1665	Cj1665	55.6132	95.5441	124.906	142.619	91.8746	6.24643e-05	9.76277e-05	-
Cj1666c	Cj1666c	1501.1	996.704	1151.71	1647.75	1170.74	0.00103593	0.00107928	R
Cj1667c	Cj1667c	0	0	0	0	0	0	0	-
Cj1668c	Cj1668c	7.68182	72.9333	9.93196	0	12.3381	3.31724e-05	6.07178e-06	-
Cj1669c	Cj1669c	29.2411	14.1797	12.6834	12.5852	17.1701	1.80283e-05	1.15536e-05	L
Cj1670c	cgpA	27.7814	63.0741	11.2442	29.3017	28.4539	3.7509e-05	1.87962e-05	-
Cj1671c	Cj1671c	82.4383	55.9066	20.3021	61.8999	46.2375	5.7372e-05	3.49639e-05	-
Cj1672c	eno	1564.99	1450.43	1415.8	1763.26	1577.93	0.00124902	0.00129377	G
Cj1673c	recA	747.286	866.3	720.772	768.987	737.015	0.000667784	0.000605557	L
Cj1674	Cj1674	119.055	158.954	89.4707	93.6379	130.467	0.000114992	8.53859e-05	R
Cj1675	fliQ	53.3886	35.2005	138.054	71.952	123.861	3.6742e-05	9.08117e-05	NU
Cj1676	murB	89.6682	64.4209	45.8404	61.2564	47.4547	6.38874e-05	4.202e-05	M
Cj1677	Cj1677	22.1428	43.7978	19.0858	31.3339	17.1236	2.72357e-05	1.83515e-05	-
Cj1678	Cj1678	251.139	178.238	323.068	214.346	278.448	0.000178034	0.000221839	-
Cj1679	Cj1679	95.8258	83.7591	160.001	125.639	107.981	7.44025e-05	0.000106927	-
Cj1680c	Cj1680c	4.17099	18.9753	1.07855	3.79434	1.11653	9.53709e-06	1.62647e-06	-
Cj1681c	cysQ	269.037	405.841	268.529	233.632	212.973	0.00027902	0.000194351	P
Cj1682c	gltA	1124.57	1459.45	594.645	770.039	706.134	0.00106893	0.0005633	C
Cj1684c	Cj1684c	30.644	28.5555	38.0354	15.6936	32.0832	2.45205e-05	2.33392e-05	P
Cj1685c	bioB	250.678	198.334	148.445	131.138	147.526	0.000186098	0.000116162	H
Cj1686c	topA	346.531	551.658	310.77	560.733	356.78	0.000371271	0.000333929	L
Cj1687	Cj1687	61.0696	68.7405	57.9567	38.1821	30.3359	5.37281e-05	3.4334e-05	G
Cj1688c	secY	588.287	521.501	471.086	382.863	379.981	0.000459764	0.000335381	U
Cj1689c	rplO	3888	4659.36	2862.25	3109.31	2987.05	0.00353688	0.00243636	J
Cj1690c	rpsE	4220.59	2226.19	3126.74	3209.4	2551.24	0.00267593	0.00241517	J
Cj1691c	rplR	7947.73	3629.49	7649.83	4807.78	5541.3	0.00480783	0.00489129	J
Cj1692c	rplF	3249.55	3552.69	3026.4	2148.91	2278.67	0.00281575	0.00202574	J
Cj1693c	rpsH	1150.69	892.812	1545.79	993.428	1026.4	0.000847014	0.000968678	J
Cj1694c	rpsN	4813.59	3024.97	4653.76	3780.96	3061.17	0.00325159	0.00312253	J
Cj1695c	rplE	6811.45	5528.41	6917.88	4527.64	4526.2	0.0051139	0.00433881	J
Cj1696c	rplX	10975.5	5488.56	9993	8970.48	6581.47	0.00683515	0.0069381	J
Cj1697c	rplN	8290.43	3647.11	7728.79	6365.12	5247.23	0.00495808	0.00525393	J
Cj1698c	rpsQ	3330.43	1840.48	3970.7	2278.05	2429.57	0.00214599	0.00235719	J
Cj1699c	rpmC	1394.99	1056.01	1015.37	1070.58	792.953	0.00101602	0.000782222	J
Cj1700c	rplP	13538.9	8440.67	16930.1	9683.88	10352.4	0.00911782	0.0100407	J
Cj1701c	rpsC	6962.2	3297.11	7401.83	5641.31	4761.42	0.00426001	0.00483598	J
Cj1702c	rplV	5406.54	2657.88	5704.95	4170.43	3619.2	0.00334819	0.00366527	J
Cj1703c	rpsS	3527.06	2932.12	3507.17	2779.72	2241.04	0.00267657	0.0023162	J
Cj1704c	rplB	10638.2	6910.98	11803.9	7506.65	7091.11	0.00727886	0.00717034	J
Cj1705c	rplW	2362.73	1206.55	1979.76	1629.25	1292.33	0.0014817	0.00133127	J
Cj1706c	rplD	2414.21	1825.62	2181.93	2143.29	1692.68	0.00175755	0.00163519	J
Cj1707c	rplC	10497	5375.77	9397.75	6942.81	6198.98	0.00658914	0.00612268	J
Cj1708c	rpsJ	10857.4	6823.47	10011.6	6612.66	6824.24	0.00733437	0.00637073	J
Cj1709c	Cj1709c	191.274	210.371	338.07	336.531	289.208	0.000166255	0.000261965	J
Cj1710c	Cj1710c	417.877	343.959	712.9	512.699	517.936	0.000315704	0.000473773	R
Cj1711c	ksgA	27.994	85.4303	46.5351	33.9549	41.7507	4.67834e-05	3.32403e-05	J
Cj1712	Cj1712	5.96521	1.1799	1.54251	0	6.38731	2.97405e-06	2.17142e-06	F
Cj1713	Cj1713	139.827	92.2903	105.184	132.416	96.8786	9.62695e-05	9.09115e-05	R
Cj1714	Cj1714	88.9811	19.2003	50.2015	9.81164	8.66158	4.50204e-05	1.85951e-05	-
Cj1715	Cj1715	98.03	71.5942	113.875	93.2937	58.1353	7.0324e-05	7.20095e-05	R
Cj1716c	leuD	2.65615	7.35532	1.37367	8.05433	0	4.13055e-06	2.55407e-06	E
Cj1717c	leuC	143.39	101.79	157.106	114.802	84.9607	0.000101659	9.68833e-05	E
Cj1718c	leuB	131.613	91.7761	113.827	119.051	54.9371	9.26303e-05	7.80996e-05	CE
Cj1719c	leuA	167.361	95.7013	121.337	104.344	73.6911	0.000109161	8.12936e-05	E
Cj1720	Cj1720	362.28	690.935	369.459	394.708	394.72	0.000435069	0.0003152	-
Cj1721c	Cj1721c	134.092	82.5164	159.244	376.493	186.123	8.98604e-05	0.000196186	-
Cj1722c	Cj1722c	0	0	0	0	25.2205	0	6.92929e-06	-
Cj1723c	Cj1723c	359.484	146.434	349.737	198.588	369.676	0.000210177	0.000249834	-
Cj1724c	Cj1724c	70.9068	107.251	69.0271	75.8869	78.1572	7.36565e-05	6.06821e-05	R
Cj1725	Cj1725	6367.93	2539.71	10180.1	12930.3	9643.97	0.00370082	0.00890337	O
Cj1726c	metA	123.484	169.537	215.064	202.64	326.665	0.000121189	0.00020275	E
Cj1727c	metB	64.2175	47.3214	73.5855	86.2915	85.6148	4.6241e-05	6.67821e-05	E
Cj1728c	Cj1728c	0	0	0	0	0	0	0	-
Cj1729c	flgE	334.45	3050	250.283	260.224	467.695	0.00139275	0.000266616	N
Cj1731c	ruvC	43.1088	38.0427	48.0189	70.3878	33.7317	3.36201e-05	4.13129e-05	L
