# Supplementary material for: The Transcriptional Landscape of Campylobacter jejuni under Iron Replete and Iron Limited Growth Conditions
Source: PLoS One. 2013 Nov 1;8(11):e79475. doi: 10.1371/journal.pone.0079475 (PMC3815106; doi:10.1371/journal.pone.0079475)
Supplement: Table S5 — Percent contribution of COG categories to the total transcriptome of C. jejuni. Listed are the overall contributions of each COG category to the total transcriptome. (XLSX) [file pone.0079475.s010.xlsx]

## Sheet: st5_cogs
Supplementary Table 5: Percent Contribution of COG categories to the total transcriptome of C. jejuni
COG Letter	COG Annotation	% Total Transcriptome IronReplete	% Total Transcriptome IronLimited
C	Energy production and conversion	0.149622	0.115702
D	Cell cycle control and mitosis	0.00609456	0.00599669
E	Amino Acid metabolism and transport	0.0580685	0.0566886
F	Nucleotide metabolism and transport	0.0273083	0.0277593
G	Carbohydrate metabolism and transport	0.0184376	0.0192045
H	Coenzyme metabolism	0.0350643	0.0368199
I	Lipid metabolism	0.0189784	0.019123
J	Translation	0.196175	0.198276
K	Transcription	0.0198252	0.0164381
L	Replication and repair	0.0456824	0.0280391
M	Cell wall/membrane/envelope biogenesis	0.0388582	0.0399408
N	Cell motility	0.0544702	0.0560392
O	Post-translational modification, protein turnover, chaperone functions	0.0592593	0.0794234
P	Inorganic ion transport and metabolism	0.0216165	0.0471824
Q	Secondary Structure	0.00880372	0.00908205
R	General Functional Prediction only	0.047494	0.0561184
S	Function Unknown	0.0146639	0.0134694
T	Signal Transduction	0.0462132	0.0473433
U	Intracellular trafficing and secretion	0.0289242	0.0229373
V	Defense Categories	0.00279064	0.00304195
