# Supplementary material for: The Transcriptional Landscape of Campylobacter jejuni under Iron Replete and Iron Limited Growth Conditions
Source: PLoS One. 2013 Nov 1;8(11):e79475. doi: 10.1371/journal.pone.0079475 (PMC3815106; doi:10.1371/journal.pone.0079475)
Supplement: Table S6 — 5'UTRs in C. jejuni as determined by RNA-seq. Listed are the locations and lengths of the 5’UTR regions that were identified by manually inspecting reads that extended beyond the C. jejuni NCTC11168 predicted start codon. Included are those identified using previous a previous RNA-seq study [16] and those identified using dRNA-seq [17]. (XLSX) [file pone.0079475.s011.xlsx]

## Sheet: st6_5utrs
	Supplementary Table 6: 5' UTRs in Campylobacter jejuni as determined by RNA-seq
	Manual annotation using RNA-seq datasets				Comparison between dRNA-seq and manual annotation
	GeneSymbol	From this dataset	From Chaudhuri et al dataset		GeneSymbol	Dugar et al. Primary TSS	Manual Annotation#
	accB	21	33		aat	119	NA
	acnB	19	NA		accB	31	33
	acpP	14	40		accD	28	NA
	acs	15	25		acnB	56	19
	ahpC	24	41		acpP	28	40
	alaS	14	28		acpP2	32	NA
	argC	66	19		acs	25	15
	argD	NA	22		ahpC	30	41
	argG	20	NA		alaS	29	28
	aroQ	18	40		ansA	71	NA
	aspA	45	60		argB	18	NA
	aspB	61	NA		argC	21	66
	aspS	24	NA		argD	160	22
	atpE	71	97		argG	33	20
	bioA	13	29		aroE	135	NA
	bioF	NA	13		aroK	168	NA
	cadF	NA	46		aroQ	29	40
	carB	108	62		arsB	228	NA
	cbpA	25	32		asd	237	NA
	ccoN	NA	42		aspA	58	60
	cdtA	16	31		aspB	NA	61
	cetA	81	NA		aspS	33	24
	ceuB	5	NA		atpB	27	NA
	cfa	NA	79		atpD	207	NA
	cfrA	19	NA		atpE	84	97
	cft	20	35		atpF'	25	13
	cgb	9	19		bioD	162	NA
	chaN	8	NA		bioF	29	NA
	cheB'	31	47		cadF	42	46
	chuA	38	NA		carB	24	108
	chuZ	6	26		cbpA	39	25
	ciaB	18	NA		cbrR	71	NA
	cj0005c	16	NA		ccaA	27	NA
	cj0006	NA	15		ccoN	30	42
	cj0014c	19	45		cdtA	30	31
	cj0015c	37	32		cetA	81	81
	cj0016	14	22		ceuB	NA	5
	cj0021c	13	24		ceuC	287	NA
	cj0025c	56	NA		cfa	NA	79
	cj0031	5	26		cfa	187	NA
	cj0035c	5	20		cfrA	NA	19
	cj0036	21	24		cft	29	35
	cj0037c	57	57		cgb	25	19
	cj0040	NA	31		chaN	NA	8
	cj0054c	25	NA		cheB'	41	47
	cj0057	13	NA		cheV	39	NA
	cj0067	NA	20		cheY	81	NA
	cj0069	55	NA		chuA	NA	38
	cj0085c	33	NA		chuZ	33	NA
	cj0129c	18	NA		ciaB	22	18
	cj0143c	3	30		cipA	23	NA
	cj0144	29	56		cj0005c	27	16
	cj0145	64	NA		cj0006	20	15
	cj0168c	50	41		cj0011c	27	NA
	cj0176c	11	25		cj0014c	33	45
	cj0182	NA	19		cj0015c	36	32
	cj0183	10	31		cj0016	24	22
	cj0200c	14	29		cj0020c	34	NA
	cj0203	49	59		cj0021c	NA	24
	cj0204	66	70		cj0022c	48	NA
	cj0229	8	18		cj0025c	73	56
	cj0236c	21	43		cj0031	22	26
	cj0241c	NA	35		cj0034c	20	NA
	cj0248	12	37		cj0035c	NA	20
	cj0251c	8	26		cj0036	NA	24
	cj0256	11	22		cj0037c	NA	57
	cj0261c	28	NA		cj0038c	242	NA
	cj0262c	18	33		cj0040	29	31
	cj0263	NA	18		cj0045c	26	NA
	cj0265c	33	29		cj0054c	22	25
	cj0270	59	43		cj0055c	176	NA
	cj0310c	8	30		cj0056c	185	NA
	cj0311	18	18		cj0057	70	13
	cj0339	36	52		cj0067	17	20
	cj0343c	20	NA		cj0069	24	55
	cj0355c	8	NA		cj0080	11	NA
	cj0357c	20	35		cj0085c	NA	33
	cj0358	31	NA		cj0089	29	NA
	cj0358	NA	50		cj0093	235	NA
	cj0363c	NA	23		cj0100	115	NA
	cj0364	NA	74		cj0118	125	NA
	cj0369c	NA	39		cj0122	27	NA
	cj0371	79	NA		cj0124c	120	NA
	cj0379c	9	NA		cj0128c	195	NA
	cj0385c	19	31		cj0129c	29	27
	cj0397c	NA	38		cj0131	38	NA
	cj0406c	12	26		cj0143c	27	30
	cj0414	56	27		cj0144	51	56
	cj0418c	28	33		cj0145	NA	64
	cj0419	NA	13		cj0153c	0	NA
	cj0420	14	40		cj0159c	27	NA
	cj0422c	17	28		cj0167c	31	NA
	cj0423	6	30		cj0168c	31	50
	cj0426	21	35		cj0172c	124	NA
	cj0429c	NA	28		cj0176c	NA	25
	cj0440c	NA	32		cj0176c	23	NA
	cj0449c	33	NA		cj0182	11	19
	cj0449c	NA	42		cj0183	29	31
	cj0459c	NA	11		cj0186c	33	NA
	cj0462	19	26		cj0199c	22	NA
	cj0505c	15	30		cj0200c	24	29
	cj0510c	10	31		cj0202c	78	NA
	cj0511	NA	16		cj0203	106	59
	cj0539	8	NA		cj0204	78	70
	cj0539	NA	13		cj0229	NA	18
	cj0552	NA	44		cj0236c	NA	43
	cj0559	35	NA		cj0236c	40	NA
	cj0561c	27	39		cj0241c	NA	35
	cj0579c	18	31		cj0246c	94	NA
	cj0581	33	60		cj0248	33	37
	cj0604	12	25		cj0251c	24	26
	cj0606	10	NA		cj0254	11	NA
	cj0628	51	122		cj0256	25	22
	cj0631c	NA	26		cj0258	2	NA
	cj0653c	36	52		cj0260c	21	NA
	cj0667	90	NA		cj0261c	21	28
	cj0672	NA	15		cj0262c	39	33
	cj0681	32	47		cj0263	18	18
	cj0694	NA	29		cj0265c	28	NA
	cj0700	38	42		cj0267c	90	NA
	cj0723c	NA	29		cj0270	NA	59
	cj0724	5	23		cj0292c	115	NA
	cj0761	61	NA		cj0299	46	NA
	cj0772c	138	NA		cj0310c	29	30
	cj0776c	33	38		cj0311	24	18
	cj0777	33	20		cj0323	22	NA
	cj0791c	NA	19		cj0339	42	52
	cj0792	NA	8		cj0343c	35	20
	cj0800c	NA	42		cj0344	31	NA
	cj0801	NA	32		cj0350	27	NA
	cj0809c	25	36		cj0355c	NA	8
	cj0818	52	NA		cj0357c	41	35
	cj0829c	NA	18		cj0358	30	50
	cj0842	NA	33		cj0363c	27	23
	cj0846	NA	16		cj0364	NA	74
	cj0854c	13	26		cj0369c	35	39
	cj0859c	28	50		cj0371	30	79
	cj0860	NA	24		cj0373	208	NA
	cj0864	20	54		cj0376	45	NA
	cj0876c	22	44		cj0379c	NA	9
	cj0883c	20	30		cj0385c	22	31
	cj0898	19	NA		cj0391c	22	NA
	cj0901	6	18		cj0397c	44	38
	cj0903c	12	28		cj0406c	26	26
	cj0906c	NA	45		cj0414	26	56
	cj0908	NA	37		cj0416	102	NA
	cj0909	17	NA		cj0418c	NA	33
	cj0909	NA	45		cj0419	NA	13
	cj0915	6	NA		cj0420	29	40
	cj0915	NA	23		cj0422c	26	28
	cj0935c	12	NA		cj0423	NA	30
	cj0952c	37	NA		cj0426	35	35
	cj0962	NA	13		cj0427	298	NA
	cj0976	NA	14		cj0428	23	NA
	cj0979c	NA	28		cj0429c	17	28
	cj0980	12	23		cj0430	3	NA
	cj0983	NA	22		cj0440c	27	32
	cj0984	NA	43		cj0447	23	NA
	cj0998c	13	33		cj0449c	40	33
	cj1000	NA	18		cj0456c	280	NA
	cj1004	NA	28		cj0459c	6	11
	cj1038	NA	43		cj0461c	0	NA
	cj1041c	7	40		cj0462	26	26
	cj1062	21	NA		cj0467	53	NA
	cj1074c	72	64		cj0469	243	NA
	cj1075	20	68		cj0495	60	NA
	cj1097	NA	23		cj0501	31	NA
	cj1100c	30	NA		cj0505c	NA	30
	cj1110c	NA	44		cj0510c	NA	31
	cj1112c	8	26		cj0511	18	16
	cj1113	NA	21		cj0529c	30	NA
	cj1132c	NA	27		cj0530	98	NA
	cj1153	21	NA		cj0539	23	13
	cj1155c	NA	19		cj0541	194	NA
	cj1166c	13	NA		cj0552	23	44
	cj1172c	34	NA		cj0559	NA	35
	cj1173	14	24		cj0561c	NA	39
	cj1178c	10	NA		cj0561c	42	NA
	cj1191c	NA	48		cj0565	29	NA
	cj1194	7	NA		cj0579c	29	31
	cj1198	15	27		cj0581	23	60
	cj1207c	NA	35		cj0593c	7	NA
	cj1208	NA	27		cj0601c	21	NA
	cj1214c	7	50		cj0604	NA	25
	cj1215	27	40		cj0605	145	NA
	cj1219c	20	47		cj0606	26	10
	cj1224	18	38		cj0617	25	NA
	cj1237c	8	NA		cj0618	80	NA
	cj1240c	18	29		cj0619	39	NA
	cj1241	7	10		cj0621	24	NA
	cj1255	19	30		cj0628	78	122
	cj1258	NA	19		cj0630c	22	NA
	cj1289	11	22		cj0631c	33	NA
	cj129c	NA	27		cj0636	254	NA
	cj1310c	13	25		cj0653c	55	36
	cj1324	17	40		cj0654c	74	NA
	cj1356c	27	41		cj0667	0	90
	cj1367c	NA	50		cj0672	13	15
	cj1368	45	NA		cj0678	65	NA
	cj1374c	NA	38		cj0681	45	47
	cj1375	NA	16		cj0690c	36	NA
	cj1377c	NA	38		cj0691	263	NA
	cj1380	12	22		cj0694	24	29
	cj1384c	28	NA		cj0700	36	42
	cj1387c	NA	30		cj0706	38	NA
	cj1388	45	NA		cj0708	78	NA
	cj1388	NA	17		cj0715	24	NA
	cj1397	NA	10		cj0721c	17	NA
	cj1407c	61	NA		cj0723c	NA	29
	cj1449c	NA	7		cj0724	NA	23
	cj1450	37	NA		cj0733	218	NA
	cj1456c	10	NA		cj0734c	23	NA
	cj1459	NA	19		cj0735	125	NA
	cj1500	53	49		cj0738	156	NA
	cj1506c	NA	61		cj0748	8	NA
	cj1514c	NA	100		cj0760	18	NA
	cj1515c	NA	22		cj0761	NA	61
	cj1516	27	37		cj0772c	NA	138
	cj1523c	NA	39		cj0774c	211	NA
	cj1534c	54	NA		cj0776c	33	38
	cj1540	28	NA		cj0777	16	20
	cj1541	8	29		cj0791c	16	19
	cj1545c	57	NA		cj0792	6	8
	cj1548c	93	NA		cj0794	64	NA
	cj1556	NA	20		cj0797c	29	NA
	cj1558	NA	35		cj0800c	25	42
	cj1563c	NA	35		cj0801	31	32
	cj1564	NA	15		cj0809c	40	36
	cj1585c	NA	41		cj0814	64	NA
	cj1588c	NA	15		cj0818	31	52
	cj1589	NA	44		cj0826	56	NA
	cj1621	NA	21		cj0829c	13	18
	cj1627c	NA	25		cj0830	29	NA
	cj1632c	NA	33		cj0842	NA	33
	cj1633	39	39		cj0846	0	16
	cj1639	8	NA		cj0850c	189	NA
	cj1656c	NA	61		cj0852c	38	NA
	cj1658	29	NA		cj0854c	22	26
	cj1666	9	26		cj0855	35	NA
	cj1674	NA	7		cj0858c	26	NA
	cj1687	8	25		cj0859c	27	50
	cj1720	69	24		cj0860	23	24
	cj1721c	38	NA		cj0864	53	54
	cj1724c	NA	26		cj0876c	29	44
	cj1725	15	27		cj0878	26	NA
	cjaA	46	61		cj0881c	92	NA
	cmeD	NA	5		cj0883c	29	30
	corA	12	23		cj0898	26	19
	cstA	7	24		cj0901	33	18
	cstIII	NA	21		cj0903c	24	28
	ctb	32	NA		cj0904c	28	NA
	cynT	51	NA		cj0906c	42	45
	cynT	NA	26		cj0908	37	37
	cysM	13	NA		cj0909	31	17
	dapA	13	32		cj0915	22	6
	dapB	33	NA		cj0930	209	NA
	dba	33	48		cj0935c	35	12
	dccR	22	36		cj0939c	30	NA
	dcd	21	35		cj0941c	68	NA
	dctA	76	76		cj0946	22	NA
	dcuB	80	36		cj0949c	28	NA
	dnaB	36	28		cj0950c	37	NA
	dnaE	24	42		cj0952c	24	37
	dnaJ	30	53		cj0954c	168	NA
	dnaN	27	NA		cj0962	21	13
	dsbA	NA	33		cj0964	228	NA
	dsbD	NA	31		cj0965c	36	NA
	efp	13	43		cj0969	144	NA
	engA	8	31		cj0976	11	14
	exbB2	9	NA		cj0977	41	NA
	exoA	14	21		cj0978c	194	NA
	fabZ	34	51		cj0979c	36	28
	fdhD	12	43		cj0980	17	12
	fdxA	18	40		cj0983	24	22
	fdxB	52	77		cj0984	NA	43
	ffh	38	NA		cj0987c	26	NA
	flgB	36	NA		cj0989	23	NA
	flgD	15	NA		cj0998c	NA	13
	flgE	60	NA		cj0998c	31	NA
	flgG2	NA	30		cj1000	NA	18
	flgH	34	NA		cj1004	NA	28
	flgI	NA	26		cj1007c	146	NA
	flgL	NA	80		cj1009c	20	NA
	flgR	NA	30		cj1014c	234	NA
	fliL	16	NA		cj1021c	24	NA
	fliP	18	30		cj1026c	26	NA
	fmt	7	NA		cj1034c	60	NA
	folD	21	44		cj1038	42	43
	folE	30	31		cj1040c	26	NA
	gapA	12	29		cj1041c	NA	40
	gatB	10	25		cj1049c	65	NA
	gatC	20	37		cj1060c	246	NA
	gidA	NA	42		cj1062	NA	21
	glmU	18	33		cj1064	28	NA
	glnA	14	32		cj1074c	32	64
	glnH	8	27		cj1075	33	68
	gltB	33	45		cj1087c	164	NA
	gltX	10	30		cj1089c	252	NA
	gltX	22	27		cj1095	156	NA
	groES	37	NA		cj1097	NA	23
	gyrA	28	NA		cj1106	157	NA
	hemB	18	21		cj1110c	NA	44
	hemE	73	22		cj1112c	21	26
	hisG	10	33		cj1113	46	21
	hisJ	NA	23		cj1132c	NA	27
	hrcA	31	41		cj1145c	121	NA
	hsdM	14	24		cj1153	30	21
	htpG	NA	25		cj1155c	66	19
	htrA	54	NA		cj1160c	28	NA
	hydA	39	NA		cj1164c	26	NA
	icd	26	40		cj1166c	NA	13
	ileS	58	69		cj1168c	26	NA
	ilvC	17	33		cj1169c	15	NA
	ilvD	65	23		cj1172c	31	34
	ilvE	37	66		cj1173	NA	24
	infA	8	NA		cj1178c	23	10
	iscS	78	93		cj1191c	39	48
	ispDF	NA	43		cj1193c	32	NA
	ispG	9	NA		cj1194	NA	7
	katA	17	NA		cj1198	24	27
	kgtP	16	31		cj1207c	34	35
	kpsM	34	55		cj1208	34	27
	ktrB	13	66		cj1209	292	NA
	lctP	28	30		cj1214c	47	50
	ldh	18	NA		cj1215	40	40
	lepA	49	NA		cj1219c	229	47
	leuA	73	NA		cj1224	31	38
	lgt	NA	26		cj1227c	22	NA
	lolA	NA	22		cj1237c	22	8
	metK	9	25		cj1240c	208	29
	miaA	35	15		cj1241	26	10
	moaC	8	25		cj1242	25	NA
	mobA	NA	17		cj1245c	228	NA
	mobB	NA	23		cj1247c	0	NA
	modA	9	NA		cj1249	21	NA
	mraW	NA	20		cj1255	NA	30
	mraY	16	26		cj1257c	0	NA
	mrp	NA	26		cj1258	30	19
	mutY	NA	2		cj1277c	29	NA
	nadD	13	23		cj1280c	38	NA
	nadE	NA	30		cj1287c	231	NA
	napA	100	21		cj1289	25	22
	nrfH	35	55		cj1305c	240	NA
	nuoA	NA	69		cj1306c	25	NA
	nusA	5	76		cj1310c	24	25
	omp50	38	NA		cj1319	190	NA
	panB	19	34		cj1321	124	NA
	pcm	3	NA		cj1324	27	40
	pdxJ	9	NA		cj1329	31	NA
	peb4cbf2	15	30		cj1348c	140	NA
	pebC	26	41		cj1349c	0	NA
	perR	24	NA		cj1356c	NA	41
	petA	NA	35		cj1367c	32	50
	pgm	18	33		cj1368	30	45
	pgsA	13	NA		cj1371	25	NA
	pheS	70	NA		cj1374c	36	38
	polA	NA	33		cj1375	33	16
	ppk	17	41		cj1377c	34	38
	prfB	12	NA		cj1380	27	22
	proA	NA	30		cj1384c	NA	28
	prsA	58	NA		cj1387c	31	30
	pseA	47	36		cj1388	30	45
	pseF	29	34		cj1397	21	10
	pseI	61	47		cj1405	18	NA
	pstS	44	NA		cj1406c	30	NA
	pta	30	NA		cj1407c	64	61
	purB	28	NA		cj1408	28	NA
	purM	10	NA		cj1409	143	NA
	putA	NA	33		cj1411c	249	NA
	pycA	15	37		cj1412c	18	NA
	pyrG	55	26		cj1416c	72	NA
	racR	21	38		cj1418c	215	NA
	recA	23	33		cj1420c	25	NA
	rep	16	32		cj1421c	37	NA
	rho	68	84		cj1422c	37	NA
	ribA	10	25		cj1426c	278	NA
	ribA	32	26		cj1433c	27	NA
	rloH	NA	48		cj1440c	184	NA
	rpiB	15	36		cj1445c	73	NA
	rplM	NA	42		cj1449c	3	7
	rpmB	13	28		cj1450	24	37
	rpmE	15	NA		cj1454c	52	NA
	rpmH	70	83		cj1456c	30	10
	rpmI	32	NA		cj1459	18	19
	rpoD	9	NA		cj1468	128	NA
	rpsF	51	NA		cj1476c	40	NA
	rpsJ	57	NA		cj1482c	284	NA
	rpsL	102	44		cj1483c	26	NA
	rpsO	50	72		cj1491c	163	NA
	rpsT	NA	44		cj1492c	40	NA
	rpsU	43	NA		cj1495c	24	NA
	rrc	15	26		cj1497c	78	NA
	ruvB	19	NA		cj1500	NA	49
	sdaC	NA	43		cj1506c	NA	61
	secA	22	26		cj1514c	NA	100
	secG	NA	43		cj1515c	20	22
	selA	NA	31		cj1516	NA	37
	sodB	25	28		cj1523c	30	39
	surE	37	55		cj1528	23	NA
	tgt	31	NA		cj1532	264	NA
	thiL	NA	29		cj1533c	20	NA
	thrS	80	NA		cj1534c	NA	54
	thyX	24	33		cj1540	27	28
	tig	11	32		cj1541	26	29
	tolB	NA	43		cj1542	111	NA
	tonB3	99	NA		cj1545c	23	57
	topA	51	NA		cj1546	62	NA
	trxA	18	NA		cj1548c	NA	93
	trxB	27	35		cj1556	NA	20
	typA	23	NA		cj1558	23	35
	typA	NA	30		cj1561	52	NA
	tyrA	NA	34		cj1563c	NA	35
	ubiA	NA	20		cj1564	15	15
	uppP	26	43		cj1580c	274	NA
	uvrA	NA	29		cj1585c	21	41
	uvrB	18	26		cj1587c	21	NA
	waaC	NA	29		cj1588c	30	15
	waaF	24	NA		cj1589	NA	44
	wlaN	16	21		cj1594	50	NA
	xerD	NA	64		cj1609	81	NA
					cj1613c	NA	6
					cj1621	23	21
					cj1623	44	NA
					cj1626c	23	NA
					cj1627c	23	25
					cj1632c	42	33
					cj1633	51	39
					cj1637c	22	NA
					cj1639	NA	8
					cj1642	105	NA
					cj1650	24	NA
					cj1656c	30	61
					cj1658	54	29
					cj1665	89	NA
					cj1666c	23	26
					cj1674	21	7
					cj1679	26	NA
					cj1680c	19	NA
					cj1687	NA	8
					cj1720	24	69
					cj1721c	46	38
					cj1723c	25	NA
					cj1724c	NA	26
					cj1725	NA	27
					cjaA	57	61
					clpB	25	NA
					clpS	77	NA
					cmeD	0	5
					corA	20	23
					csrA	175	24
					cstIII	19	21
					ctb	28	32
					cynT	23	51
					cysM	NA	13
					cysS	122	NA
					dapA	36	32
					dapB	22	NA
					dapE	46	NA
					dapF	22	NA
					dba	23	48
					dccR	36	36
					dcd	NA	35
					dctA	NA	76
					dcuB	32	80
					dnaB	28	36
					dnaE	NA	42
					dnaG	12	NA
					dnaJ	60	30
					dnaN	87	27
					dsbA	29	33
					dsbD	NA	31
					efp	NA	13
					engA	25	31
					engB	78	NA
					exbB2	NA	9
					exbD1	13	NA
					exoA	28	21
					fabG	31	NA
					fabZ	30	51
					fcl	85	NA
					fdhB	54	NA
					fdhD	23	43
					fdhM	94	NA
					fdhT	46	NA
					fdxA	NA	40
					fdxB	29	77
					ffh	33	38
					flaA	44	NA
					flaB	26	NA
					flaC	28	NA
					flaG	35	NA
					flgA	30	NA
					flgB	23	36
					flgD	NA	15
					flgE	NA	60
					flgG	10	30
					flgH	159	34
					flgI	24	26
					flgL	NA	80
					flgR	23	30
					flhB	32	NA
					fliL	NA	16
					fliP	NA	30
					fliY	111	NA
					fmt	25	7
					folD	NA	44
					folE	44	31
					frdC	35	NA
					ftsH	127	NA
					ftsK	87	NA
					ftsZ	103	NA
					gapA	25	29
					gatB	23	25
					gatC	32	37
					gidA	35	42
					glf	21	NA
					glmM	23	NA
					glmS	226	NA
					glmU	30	33
					glnA	NA	32
					glnH	23	27
					gltA	27	NA
					gltB	41	45
					gltX	27	27
					glyS	23	NA
					gne	30	NA
					greA	78	NA
					groES	49	37
					gyrA	24	28
					hddA	12	NA
					hemB	NA	21
					hemC	263	NA
					hemE	17	73
					hipO	143	NA
					hisG	29	33
					hisJ	NA	23
					hldD	254	NA
					hrcA	38	41
					hsdM	NA	24
					hsdR	270	NA
					htpG	25	25
					htrA	52	NA
					hupB	26	NA
					hydA	32	39
					hypB	22	NA
					icd	NA	40
					ileS	24	69
					ilvA	22	NA
					ilvC	NA	33
					ilvC	29	NA
					ilvD	NA	65
					ilvE	55	66
					infA	27	8
					infB	40	NA
					iscS	NA	93
					ispDF	34	43
					ispG	NA	9
					ispG	26	NA
					katA	NA	17
					kdsA	44	NA
					kgtP	NA	31
					kpsD	55	NA
					kpsM	NA	55
					kpsM	31	NA
					kpsS	104	NA
					ksgA	2	NA
					ktrB	27	66
					lctP	NA	30
					lctP	28	NA
					ldh	NA	18
					lepA	NA	49
					leuA	218	73
					lgt	35	26
					lolA	NA	22
					lpxD	128	NA
					lysA	18	NA
					maf3	190	NA
					mapA	21	NA
					metB	196	NA
					metF	99	NA
					metK	24	25
					miaA	NA	35
					moaC	21	25
					moaE	214	NA
					mobA	NA	17
					mobB	NA	23
					motA	69	NA
					mqo	170	NA
					mraW	NA	20
					mraY	29	26
					mrdB	26	NA
					mrfA (sdhA)	242	NA
					mrp	25	26
					murC	21	NA
					murG	110	NA
					mutS	109	NA
					mutY	0	2
					nadD	27	23
					nadE	25	30
					napA	26	100
					ndk	29	NA
					nhaA1	49	NA
					npdA	20	21
					nrfH	54	55
					nssR	49	NA
					nth	0	NA
					nuoA	64	69
					nusA	41	76
					ogt	17	NA
					omp50	45	38
					oorD	180	NA
					pal	26	NA
					panB	36	34
					panC	117	NA
					pcm	20	3
					pdxJ	22	9
					peb2	25	NA
					peb3	36	NA
					peb4acbf2	28	30
					pebC	38	41
					perR	24	24
					petA	32	35
					pflA	0	NA
					pglE	37	NA
					pglJ	41	NA
					pgm	NA	33
					pgsA	35	13
					pheS	28	70
					pnk	0	NA
					polA	NA	33
					porA	31	NA
					ppk	NA	41
					prfB	33	12
					proA	27	30
					proS	94	NA
					prsA	33	58
					pseA	21	47
					pseB	26	NA
					pseE	190	NA
					pseF	19	34
					pseI	38	61
					pssA	61	NA
					pstS	25	44
					pta	42	30
					ptmB	175	NA
					purB	40	28
					purM	24	10
					purN	184	NA
					purU	60	NA
					putA	17	33
					pycA	28	37
					pyrD	15	NA
					pyrE	81	NA
					pyrG	22	55
					pyrH	18	NA
					racR	30	21
					recA	28	33
					rep	32	32
					rho	38	84
					ribA	26	25
					rimM	72	NA
					rloH	NA	48
					rnhA	200	NA
					rpiB	35	36
					rplD	23	NA
					rplJ	112	NA
					rplM	29	42
					rplQ	213	NA
					rplS	89	NA
					rplU	75	NA
					rpmB	28	28
					rpmE	28	15
					rpmF	257	NA
					rpmH	31	83
					rpmI	48	32
					rpmJ	132	NA
					rpoD	59	9
					rpoN	154	NA
					rpsA	30	NA
					rpsB	84	NA
					rpsF	60	51
					rpsJ	58	57
					rpsL	31	102
					rpsO	38	72
					rpsT	27	44
					rpsU	37	43
					rrc	22	26
					ruvB	30	19
					sdaC	28	43
					secA	25	26
					secD	115	NA
					secG	27	43
					selA	20	31
					selD	56	NA
					serC	83	NA
					smpB	60	NA
					sodB	28	28
					speA	16	NA
					surE	24	55
					tatA	189	NA
					tgt	52	31
					thiJ	159	NA
					thiL	3	29
					thiS	84	NA
					thrB	32	NA
					thrC	122	NA
					thrS	45	80
					thyX	NA	24
					tig	28	11
					tolB	NA	43
					tonB3	NA	99
					topA	NA	51
					tpx	47	NA
					trmB	251	NA
					trpE	201	NA
					trpS	93	NA
					truB	30	NA
					trxA	NA	18
					trxB	31	27
					typA	31	23
					tyrA	NA	34
					ubiA	26	20
					ung	31	NA
					uppP	NA	43
					uvrA	NA	29
					uvrA	29	NA
					uvrB	NA	26
					waaC	NA	29
					waaF	31	24
					waaV	30	NA
					wlaN	NA	21
					xerD	42	64
					yajC	30	NA
					#In the cases of genes with 5'UTRs manually identified in both datasets, the longest 5'UTR was taken as the true 5'UTR
