# Supplementary material for: The Transcriptional Landscape of Campylobacter jejuni under Iron Replete and Iron Limited Growth Conditions
Source: PLoS One. 2013 Nov 1;8(11):e79475. doi: 10.1371/journal.pone.0079475 (PMC3815106; doi:10.1371/journal.pone.0079475)
Supplement: Table S7 — Novel transcripts identified in C. jejuni as determined by RNA-seq. Listed are the locations and strand origin of the novel C. jejuni NCTC11168 transcripts identified in this study. (XLSX) [file pone.0079475.s012.xlsx]

## Sheet: st7_novel_transcripts
Supplementary Table 7: Novel transcripts identified in Campylobacter jejuni as determined by RNA-seq
Identifier	Start	End	Strand	Size	Type	Antisense Gene/Letter code	Comments
14082_14106	14082	14106	-	24	antisense	cj0008
19154_19178	19154	19178	-	24	antisense	ilvD
34019_34052	34019	34052	+	33	antisense	thyX
38699_38723	38699	38723	-	24	intergenic	A
39096_39147	39096	39147	+	51	rRNA processing	B
41256_41279	41256	41279	-	23	rRNA processing	C
41353_41371	41353	41371	-	18	rRNA processing	D
41460_41490	41460	41490	-	30	rRNA processing	E
51896_51911	51896	51911	-	15	antisense	cj0033
65441_65465	65441	65465	+	24	antisense	cj0044c
73411_73439	73411	73439	-	28	antisense	cj0058
73999_74018	73999	74018	+	19	antisense	fliY
74030_74049	74030	74049	+	19	antisense	fliY
78276_78298	78276	78298	+	22	antisense	flhF
78522_78550	78522	78550	+	28	antisense	flhF
84601_84624	84601	84624	+	23	antisense	cj0073c
88955_88986	88955	88986	+	31	antisense	cdtC
94319_94368	94319	94368	+	49	antisense	cj0085c	overlaps CJnc10 from Dugar et al
107123_107149	107123	107149	-	26	antisense	fmt
109045_109067	109045	109067	-	22	antisense	cj0100
109219_109241	109219	109241	-	22	antisense	cj0101
117490_117511	117490	117511	-	21	antisense	tolB
133213_133232	133213	133232	-	19	antisense	cj0131
147051_147076	147051	147076	-	25	antisense	cj0144
165904_166119	165904	166119	+	215	antisense	cj0168c
187991_188013	187991	188013	+	22	antisense	clpP
191471_191505	191471	191505	-	34	antisense	fliI
192627_192647	192627	192647	+	20	antisense	purF
201833_201856	201833	201856	-	23	antisense	uppP
213947_213972	213947	213972	-	25	antisense	cj0229
221847_221874	221847	221874	-	27	antisense	cj0238
221917_221944	221917	221944	+	27	antisense	cj0239c
239336_239361	239336	239361	+	25	antisense	cj0262c
245223_245248	245223	245248	-	25	intergenic	F	overlaps CJnc20 from Dugar et al
245291_245328	245291	245328	-	37	intergenic	G	overlaps CJnc20 from Dugar et al
246785_246825	246785	246825	+	40	antisense	cj0268c
247179_247199	247179	247199	+	20	antisense	cj0268c
247262_247283	247262	247283	+	21	antisense	cj0268c
264850_264864	264850	264864	-	14	intergenic	H
275372_275390	275372	275390	+	18	antisense	modB
281096_281122	281096	281122	+	26	antisense	bioD
287477_287497	287477	287497	-	20	antisense	hisC
289776_289793	289776	289793	-	17	antisense	fliF
304145_304166	304145	304166	-	21	antisense	flhB
304217_304239	304217	304239	+	22	antisense	motB
306482_306506	306482	306506	+	24	antisense	polA
321911_321938	321911	321938	-	27	antisense	cj0352
347683_347703	347683	347703	+	20	antisense	cj0380c
349097_349139	349097	349139	+	42	antisense	nusB
369871_369890	369871	369890	-	19	antisense	aroE
370758_370807	370758	370807	+	49	antisense	cj0406c
371022_371053	371022	371053	+	31	antisense	cj0406c
393977_394028	393977	394028	+	51	rRNA processing	I
396137_396160	396137	396160	-	23	rRNA processing	J
396233_396252	396233	396252	-	19	rRNA processing	K
399860_399885	399860	399885	+	25	rRNA processing	L
404895_404916	404895	404916	-	21	antisense	cj0436
408708_408734	408708	408734	-	26	antisense	mfrE
408801_408832	408801	408832	-	31	antisense	mfrE
410678_410700	410678	410700	-	22	antisense	fabF
411114_411135	411114	411135	-	21	antisense	fabF
415182_415200	415182	415200	+	18	antisense	cj0448c
419887_419911	419887	419911	+	24	antisense	cj0454c
422113_422131	422113	422131	+	18	antisense	cj0457c
422750_422769	422750	422769	+	19	antisense	miaB
437929_437956	437929	437956	+	27	intergenic	M	stem loop structure
447692_447710	447692	447710	+	18	antisense	cj0480c
467198_467222	467198	467222	+	24	antisense	hemH1
468582_468605	468582	468605	+	23	antisense	cj0505c
474829_474850	474829	474850	+	21	antisense	clpB
513111_513185	513111	513185	-	74	antisense	cj0550
538136_538162	538136	538162	+	26	antisense	queA
538271_538296	538271	538296	+	25	antisense	queA
538421_538471	538421	538471	+	50	antisense	queA
582345_582365	582345	582365	-	20	antisense	hypF
587981_588000	587981	588000	-	19	antisense	cj0628
596194_596214	596194	596214	-	20	antisense	cj0633
602133_602155	602133	602155	+	22	antisense	aspS
610998_611024	610998	611024	-	26	antisense	cj0651
633551_633582	633551	633582	+	31	intergenic	N
633924_633953	633924	633953	+	29	antisense	uvrB
638508_638536	638508	638536	+	28	intergenic	O
639789_639825	639789	639825	+	36	antisense	cipA
648875_648898	648875	648898	-	23	antisense	cj0691
656928_656948	656928	656948	+	20	antisense	glnA
660117_660165	660117	660165	-	48	antisense	cj0701
661605_661638	661605	661638	-	33	antisense	glyQ	overlaps Cjas_Cj0704 from Dugar et al
661772_661788	661772	661788	-	16	antisense	glyQ	overlaps Cjas_Cj0704 from Dugar et al
671426_671454	671426	671454	-	28	antisense	cj0717
671602_671710	671602	671710	-	108	intergenic	P	also found in Chaudhuri et al, overlaps CJnc60
679745_679766	679745	679766	-	21	antisense	cj0724
680003_680023	680003	680023	+	20	antisense	mogA
685873_685896	685873	685896	-	23	antisense	cj0731
688921_688955	688921	688955	+	34	intergenic	Q
695938_695956	695938	695956	-	18	intergenic	R
696271_696322	696271	696322	+	51	rRNA processing	S
698431_698455	698431	698455	-	24	rRNA processing	T
698527_698546	698527	698546	-	19	rRNA processing	U
698635_698665	698635	698665	-	30	rRNA processing	V
702392_702476	702392	702476	+	84	intergenic	W
702585_702624	702585	702624	+	39	intergenic	X
702696_702723	702696	702723	+	27	intergenic	Y
728234_728256	728234	728256	+	22	antisense	cj0776c
738002_738023	738002	738023	-	21	antisense	napD
741001_741024	741001	741024	-	23	antisense	purU
745631_745656	745631	745656	-	25	antisense	cj0794
751398_751425	751398	751425	+	27	antisense	cj0800c
760749_760770	760749	760770	+	21	antisense	cj0809c
768107_768142	768107	768142	+	35	antisense	fliP
768278_768315	768278	768315	+	37	antisense	fliP
775728_775754	775728	775754	+	26	antisense	ilvA
784323_784344	784323	784344	+	21	antisense	acnB
807323_807353	807323	807353	+	30	antisense	pabA
815677_815698	815677	815698	-	21	antisense	cj0878
819529_819548	819529	819548	+	19	antisense	flhA
820311_820331	820311	820331	-	20	antisense	rpsO
832049_832072	832049	832072	+	23	antisense	cj0892c
836372_836398	836372	836398	+	26	antisense	pheT
840031_840061	840031	840061	+	30	antisense	thiJ
847503_847530	847503	847530	-	27	antisense	cj0910
847569_847616	847569	847616	-	47	antisense	cj0910
848024_848055	848024	848055	-	31	antisense	cj0911
848410_848441	848410	848441	+	31	antisense	cysM
859235_859248	859235	859248	+	13	antisense	cheR
864449_864471	864449	864471	-	22	antisense	cj0930
873943_873964	873943	873964	-	21	antisense	cj0937
874013_874038	874013	874038	-	25	antisense	cj0937
884117_884142	884117	884142	+	25	antisense	cj0944c
894139_894163	894139	894163	+	24	antisense	cj0954c
906476_906501	906476	906501	-	25	antisense	cj0967
906512_906544	906512	906544	-	32	antisense	cj0967
912181_912254	912181	912254	-	73	antisense	cj0977
914183_914220	914183	914220	-	37	antisense	cj0980
917601_917685	917601	917685	-	84	antisense	cj0983
918495_918519	918495	918519	-	24	antisense	cj0984
923269_923291	923269	923291	+	22	antisense	cj0991c
934365_934391	934365	934391	-	26	antisense	cj1004
940541_940562	940541	940562	+	21	antisense	cj1009c
943294_943314	943294	943314	-	20	antisense	cj1011
943873_943902	943873	943902	+	29	antisense	cj1012c
962166_962192	962166	962192	+	26	antisense	lepA
968589_968616	968589	968616	+	27	antisense	cj1034c
991554_991575	991554	991575	+	21	antisense	cj1055c
1006212_1006238	1006212	1006238	-	26	antisense	rpsR
1006274_1006316	1006274	1006316	-	42	antisense	rpsR
1027987_1028012	1027987	1028012	+	25	antisense	yajC
1028042_1028063	1028042	1028063	+	21	antisense	yajC
1029524_1029542	1029524	1029542	-	18	intergenic	Z
1029630_1029651	1029630	1029651	+	21	antisense	metK
1030373_1030393	1030373	1030393	+	20	antisense	metK
1039151_1039176	1039151	1039176	-	25	antisense	smpB
1081561_1081581	1081561	1081581	-	20	antisense	waaF
1085583_1085616	1085583	1085616	-	33	antisense	cj1153
1089992_1090017	1089992	1090017	-	25	antisense	dnaX
1090126_1090150	1090126	1090150	-	24	antisense	dnaX
1098807_1098838	1098807	1098838	+	31	antisense	omp50
1102261_1102286	1102261	1102286	+	25	antisense	argS
1120815_1120836	1120815	1120836	-	21	antisense	dctA
1121133_1121159	1121133	1121159	-	26	antisense	dctA
1123887_1123913	1123887	1123913	+	26	antisense	pyrC2
1128022_1128074	1128022	1128074	+	52	intergenic	AA	also found in Chaudhuri et al., overlaps CJnc110 from Dugar et al
1133456_1133479	1133456	1133479	+	23	antisense	atpB
1133506_1133528	1133506	1133528	+	22	antisense	atpB
1144808_1144828	1144808	1144828	-	20	antisense	cj1215
1144959_1144987	1144959	1144987	-	28	antisense	cj1215
1145054_1145083	1145054	1145083	+	29	antisense	cj1216c
1145275_1145293	1145275	1145293	+	18	antisense	cj1217c
1149154_1149199	1149154	1149199	-	45	antisense	groES
1153614_1153636	1153614	1153636	-	22	antisense	cj1224
1163988_1164023	1163988	1164023	-	35	antisense	cj1235
1169590_1169614	1169590	1169614	-	24	antisense	cj1241
1176107_1176143	1176107	1176143	+	36	antisense	cj1247c
1176188_1176216	1176188	1176216	+	28	antisense	cj1247c
1178247_1178268	1178247	1178268	-	21	antisense	cj1249
1182618_1182646	1182618	1182646	-	28	antisense	cj1252
1186127_1186162	1186127	1186162	-	35	antisense	cj1254
1188934_1189005	1188934	1189005	+	71	intergenic	BB	overlaps CJnc140 from Dugar et al
1189293_1189312	1189293	1189312	-	19	antisense	porA
1190292_1190330	1190292	1190330	-	38	antisense	porA
1198056_1198075	1198056	1198075	+	19	antisense	hydA
1208929_1208957	1208929	1208957	+	28	antisense	cj1275c
1222223_1222248	1222223	1222248	-	25	antisense	cj1289
1223668_1223689	1223668	1223689	+	21	antisense	accB
1234354_1234374	1234354	1234374	+	20	antisense	cj1305c
1235581_1235602	1235581	1235602	+	21	antisense	cj1306c
1242537_1242557	1242537	1242557	-	20	antisense	pseH
1243000_1243019	1243000	1243019	+	19	antisense	hisF
1247412_1247442	1247412	1247442	-	30	antisense	maf1
1248865_1248899	1248865	1248899	-	34	antisense	cj1319
1249034_1249068	1249034	1249068	-	34	antisense	cj1319
1258441_1258459	1258441	1258459	-	18	antisense	ptmB
1260396_1260429	1260396	1260429	-	33	antisense	pseD
1264248_1264269	1264248	1264269	-	21	antisense	maf4
1266158_1266193	1266158	1266193	-	35	antisense	pseE
1268044_1268063	1268044	1268063	+	19	antisense	flaB
1268585_1268604	1268585	1268604	+	19	antisense	flaB
1269908_1269927	1269908	1269927	+	19	antisense	flaA
1270448_1270468	1270448	1270468	+	20	antisense	flaA
1278925_1278944	1278925	1278944	+	19	antisense	dxr
1296128_1296155	1296128	1296155	-	27	antisense	amaA
1296385_1296420	1296385	1296420	+	35	antisense	fumC
1299481_1299501	1299481	1299501	+	20	antisense	cj1365c
1302347_1302368	1302347	1302368	+	21	antisense	glmS
1320072_1320094	1320072	1320094	-	22	antisense	cj1380
1330414_1330441	1330414	1330441	-	27	antisense	cj1395(pseudo)
1333320_1333337	1333320	1333337	+	17	antisense	hydA2
1341437_1341463	1341437	1341463	-	26	antisense	fliL
1341491_1341518	1341491	1341518	-	27	antisense	fliL
1356290_1356315	1356290	1356315	+	25	antisense	cj1422c
1367945_1367966	1367945	1367966	+	21	antisense	cj1432c
1374522_1374542	1374522	1374542	+	20	antisense	cj1437c
1374886_1374916	1374886	1374916	+	30	antisense	cj1437c
1376244_1376264	1376244	1376264	+	20	antisense	cj1438c
1387114_1387133	1387114	1387133	+	19	antisense	kpsM
1396840_1396860	1396840	1396860	-	20	antisense	cj1459
1405824_1405845	1405824	1405845	+	21	antisense	ctsE
1424977_1424995	1424977	1424995	+	18	antisense	ccoN
1433847_1433871	1433847	1433871	-	24	antisense	cj1501
1454486_1454505	1454486	1454505	-	19	antisense	moeA2
1455166_1455226	1455166	1455226	+	60	CRISPR processing	DD
1455297_1455336	1455297	1455336	+	39	CRISPR processing	EE
1455507_1455573	1455507	1455573	+	66	antisense	cj1521c
1461266_1461290	1461266	1461290	-	24	antisense	cj1528(pseudo)
1472930_1472948	1472930	1472948	-	18	antisense	cj1540
1475422_1475442	1475422	1475442	-	20	antisense	cj1543
1478378_1478411	1478378	1478411	+	33	antisense	cj1548c
1487792_1487809	1487792	1487809	+	17	antisense	hsdM
1488032_1488058	1488032	1488058	+	26	antisense	hsdM
1492156_1492226	1492156	1492226	-	70	antisense	cj1564
1508937_1508957	1508937	1508957	+	20	antisense	nuoB
1529276_1529298	1529276	1529298	-	22	antisense	hisA
1532366_1532391	1532366	1532391	+	25	antisense	dapD
1532413_1532449	1532413	1532449	+	36	antisense	dapD
1536046_1536068	1536046	1536068	-	22	antisense	cj1608
1539566_1539593	1539566	1539593	-	27	antisense	prfA
1539761_1539826	1539761	1539826	-	65	antisense	prfA
1539869_1539902	1539869	1539902	+	33	antisense	cj1613c
1545218_1545239	1545218	1545239	-	21	antisense	chuD
1551575_1551601	1551575	1551601	-	26	antisense	cj1623
1551628_1551656	1551628	1551656	-	28	antisense	cj1623
1551770_1551791	1551770	1551791	+	21	antisense	sdaA
1551869_1551890	1551869	1551890	+	21	antisense	sdaA
1551970_1552003	1551970	1552003	+	33	antisense	sdaA
1557099_1557130	1557099	1557130	-	31	antisense	tonB2
1563787_1563808	1563787	1563808	-	21	antisense	dnaG
1564032_1564056	1564032	1564056	-	24	antisense	dnaG
1575021_1575110	1575021	1575110	-	89	intergenic	GG	also found in Chaudhuri et al., overlaps CJnc190 from Dugar et al
1589043_1589076	1589043	1589076	+	33	antisense	cj1666c
1589640_1589666	1589640	1589666	+	26	intergenic	HH
1609223_1609254	1609223	1609254	+	31	antisense	topA
1623373_1623393	1623373	1623393	+	20	antisense	cj1710c
1627076_1627102	1627076	1627102	-	26	antisense	cj1715
1637791_1637827	1637791	1637827	-	36	intergenic	II
