# Supplementary material for: The Transcriptional Landscape of Campylobacter jejuni under Iron Replete and Iron Limited Growth Conditions
Source: PLoS One. 2013 Nov 1;8(11):e79475. doi: 10.1371/journal.pone.0079475 (PMC3815106; doi:10.1371/journal.pone.0079475)
Supplement: Table S8 — Genes Identified in Operonic Structure. Listed are the genes identified as being in operonic structure by using the aligned RNA-seq paired-end reads to infer co-transcription. (XLSX) [file pone.0079475.s013.xlsx]

## Sheet: st8_co-transciption
Supplementary Table 8: Genes Identified in Operonic Structure
First Gene*	Second Gene*	# of Runs	# of Reads	bOp*
accD	Cj0128c	5	272	TRUE
acpP	fabF	5	1034	TRUE
ald	ald'	5	113	TRUE
amiA	Cj1270c	5	610	TRUE
argB	argD	3	46	TRUE
argH	pckA	4	190	TRUE
argS	tatA	5	166	FALSE
aroC	rnc	3	38	TRUE
aroK	trpS	5	126	TRUE
aspA	dcuA	5	8748	TRUE
atpB	radA	5	106	FALSE
atpD	atpC	5	726	TRUE
atpF	atpF'	4	154	TRUE
atpG	atpD	5	1160	TRUE
birA	Cj0100	5	338	TRUE
cbpA	hspR	4	114	TRUE
cbrR	Cj0644	3	42	TRUE
ccoP	ccoQ	5	248	TRUE
ccoQ	ccoO	5	178	TRUE
cfbpC	cfbpB	2	80	TRUE
cheA	cheV	5	220	TRUE
cheR	cheB	2	32	TRUE
cheW	cheA	5	420	TRUE
Cj0011c	rrc	3	54	FALSE
Cj0014c	Cj0015c	5	3932	FALSE
Cj0055c	Cj0056c	5	3212	TRUE
Cj0062c	Cj0063c	5	118	TRUE
Cj0063c	flhF	5	2150	TRUE
Cj0073c	Cj0074c	5	664	TRUE
Cj0074c	Cj0075c	5	186	TRUE
Cj0090	Cj0091	5	162	TRUE
Cj0092	Cj0093	5	108	TRUE
Cj0123c	Cj0124c	5	154	TRUE
Cj0125c	Cj0126c	5	120	TRUE
Cj0131	lpxC	4	70	TRUE
Cj0135	infB	5	955	TRUE
Cj0148c	hom	5	196	TRUE
Cj0153c	Cj0154c	5	173	TRUE
Cj0154c	rpmE	5	157	TRUE
Cj0184c	Cj0185c	4	68	TRUE
Cj0189c	Cj0190c	3	48	TRUE
Cj0230c	nrdF	5	186	TRUE
Cj0232c	pyrE	5	1430	TRUE
Cj0261c	Cj0262c	3	40	FALSE
Cj0266c	Cj0267c	5	176	TRUE
Cj0270	Cj0271	5	936	TRUE
Cj0294	Cj0295	2	32	FALSE
Cj0311	pth	5	122	TRUE
Cj0315	pheA	5	730	TRUE
Cj0350	fliN	3	78	TRUE
Cj0358	glmM	5	128	FALSE
Cj0371	Cj0372	5	120	TRUE
Cj0372	Cj0373	4	144	TRUE
Cj0373	Cj0374	3	40	TRUE
Cj0399	fur	5	1350	TRUE
Cj0414	Cj0415	5	512	TRUE
Cj0424	Cj0425	2	22	TRUE
Cj0426	Cj0427	5	592	TRUE
Cj0427	Cj0428	5	522	TRUE
Cj0457c	miaB	5	143	TRUE
Cj0488	ald	2	40	TRUE
Cj0494	Cj0495	4	60	TRUE
Cj0519	Cj0520	5	158	TRUE
Cj0573	ilvI	5	226	FALSE
Cj0581	lysC	5	272	TRUE
Cj0592c	Cj0593c	5	132	FALSE
Cj0598	Cj0599	4	70	TRUE
Cj0604	Cj0605	5	480	TRUE
Cj0646	Cj0647	5	124	TRUE
Cj0660c	era	5	168	TRUE
Cj0668	Cj0669	3	96	TRUE
Cj0669	rpoN	3	36	TRUE
Cj0681	Cj0682	3	71	TRUE
Cj0694	ftsA	5	992	TRUE
Cj0700	Cj0701	5	780	TRUE
Cj0701	purE	2	20	TRUE
Cj0703	glyQ	5	202	FALSE
Cj0711	rimM	5	117	TRUE
Cj0715	Cj0716	5	1690	FALSE
Cj0716	Cj0717	2	36	TRUE
Cj0737	Cj0738	5	282	FALSE
Cj0738	Cj0739	2	24	FALSE
Cj0771c	Cj0772c	5	3296	TRUE
Cj0773c	Cj0774c	4	116	TRUE
Cj0787	Cj0788	5	133	TRUE
Cj0796c	Cj0797c	4	96	TRUE
Cj0805	dapA	5	168	TRUE
Cj0818	Cj0819	4	265	TRUE
Cj0832c	Cj0833c	3	46	TRUE
Cj0837c	metG	5	299	TRUE
Cj0846	psd	4	90	TRUE
Cj0852c	hemL	5	266	TRUE
Cj0864	dsbB	3	36	TRUE
Cj0873c	Cj0874c	5	204	FALSE
Cj0892c	rpsA	5	218	TRUE
Cj0920c	peb1A	5	390	TRUE
Cj0926	apt	5	184	TRUE
Cj0949c	Cj0950c	3	86	FALSE
Cj0952c	purH	5	874	FALSE
Cj0959c	rnpA	5	1704	TRUE
Cj0990c	Cj0991c	5	274	TRUE
Cj0991c	hemN	4	94	TRUE
Cj1025c	Cj1026c	5	78	TRUE
Cj1035c	Cj1036c	5	403	TRUE
Cj1038	murG	5	286	TRUE
Cj1043c	thiH	2	28	TRUE
Cj1055c	Cj1056c	5	2353	TRUE
Cj1056c	Cj1057c	5	2238	TRUE
Cj1075	proC	2	52	TRUE
Cj1086c	Cj1087c	4	72	TRUE
Cj1090c	leuS	5	574	TRUE
Cj1163c	Cj1164c	3	44	FALSE
Cj1168c	Cj1169c	4	174	FALSE
Cj1180c	tsf	5	144	TRUE
Cj1208	Cj1209	5	474	TRUE
Cj1209	Cj1210	5	714	TRUE
Cj1227c	htrA	5	802	FALSE
Cj1232	Cj1233	5	148	TRUE
Cj1251	Cj1252	5	140	TRUE
Cj1270c	tyrS	2	30	TRUE
Cj1277c	trmB	3	56	FALSE
Cj1285c	upp	4	60	TRUE
Cj1324	Cj1325	4	2111	FALSE
Cj1365c	glmS	5	712	TRUE
Cj1368	Cj1369	5	82	TRUE
Cj1371	Cj1372	2	26	TRUE
Cj1397	feoB	4	96	TRUE
Cj1406c	Cj1407c	5	1390	FALSE
Cj1410c	Cj1411c	4	42	TRUE
Cj1416c	Cj1417c	5	654	TRUE
Cj1417c	Cj1418c	2	32	TRUE
Cj1418c	Cj1419c	5	1050	TRUE
Cj1420c	Cj1421c	3	40	FALSE
Cj1421c	Cj1422c	5	408	FALSE
Cj1422c	hddC	4	130	FALSE
Cj1427c	fcl	4	104	TRUE
Cj1436c	Cj1437c	5	236	TRUE
Cj1450	dut	5	248	TRUE
Cj1467	Cj1468	5	122	TRUE
Cj1483c	Cj1484c	5	58	TRUE
Cj1484c	Cj1485c	5	1377	TRUE
Cj1485c	Cj1486c	5	1906	TRUE
Cj1486c	ccoP	5	1354	TRUE
Cj1493c	carA	2	28	TRUE
Cj1496c	Cj1497c	5	210	TRUE
Cj1497c	purA	5	1124	TRUE
Cj1516	moaD	2	47	TRUE
Cj1541	Cj1542	5	300	TRUE
Cj1546	Cj1547	5	102	TRUE
Cj1560	Cj1561	2	48	NA
Cj1561	Cj1562	2	49	TRUE
Cj1574c	Cj1575c	5	224	TRUE
Cj1575c	nuoD	5	266	TRUE
Cj1602	hisF	5	166	TRUE
Cj1639	Cj1640	3	75	TRUE
Cj1642	Cj1643	4	72	TRUE
Cj1658	p19	4	392	TRUE
Cj1662	Cj1663	2	26	TRUE
Cj1671c	eno	5	428	TRUE
Cj1684c	bioB	5	84	FALSE
Cj1713	Cj1714	3	48	TRUE
Cj1728c	FlgE2	3	46	TRUE
cjaB	cjaA	5	514	FALSE
clpX	mreB	5	120	TRUE
cmeA	cmeR	5	314	FALSE
cmeB	cmeA	2	44	TRUE
cmeE	cmeF	5	128	TRUE
coaE	dapF	2	20	TRUE
cplS	clpA	4	54	TRUE
cstIII	neuB1	5	346	FALSE
ctsR	Cj1476c	2	24	TRUE
cysE	speA	2	40	TRUE
dapA	uxaA	5	187	TRUE
dapA	Cj0807	5	1754	TRUE
dcd	pseB	3	62	FALSE
def	clpP	3	66	FALSE
dnaN	gyrB	5	250	TRUE
era	hslU	5	340	TRUE
fabD	pfs	5	312	TRUE
fabF	accA	3	78	TRUE
fabG	Cj0436	4	108	TRUE
fabH	plsX	5	1880	TRUE
fabI	tpiA	5	1868	TRUE
fabZ	lpxA	5	174	TRUE
fdhA	Cj1513c	5	325	TRUE
fdhB	fdhA	5	335	TRUE
flaG	fliD	5	578	TRUE
flgG2	flgG	3	224	TRUE
flgI	flgJ	4	324	TRUE
flgJ	flgM	2	77	FALSE
flgM	Cj1465	4	342	TRUE
flhF	folK	2	80	TRUE
fliA	Cj0062c	4	98	TRUE
fliD	fliS	5	170	TRUE
fliE	flgC	5	526	TRUE
fliF	fliG	5	204	TRUE
fliG	fliH	5	148	TRUE
fliH	dxs	4	86	TRUE
fliM	fliA	5	116	TRUE
fliY	fliM	4	54	TRUE
folE	fliI	5	234	TRUE
frdA	frdB	4	92	TRUE
frdC	frdA	5	3682	TRUE
ftsA	ftsZ	5	188	TRUE
ftsH	prmA	5	360	TRUE
fumC	Cj1365c	5	176	FALSE
fur	lysS	2	26	TRUE
gatA	Cj1060c	3	46	TRUE
gidA	Cj1189c	5	180	FALSE
glyA	Cj0403	3	36	TRUE
gmhA	hldE	5	288	TRUE
gmhA2	hddA	5	618	TRUE
groES	groEL	5	5760	TRUE
grpE	dnaK	5	134	TRUE
hddA	Cj1426c	4	118	TRUE
hddC	rfbC	2	42	TRUE
hemA	proS	5	152	TRUE
hemC	ubiD	5	150	TRUE
hemD	thiE	3	48	TRUE
hemE	Cj1244	5	82	TRUE
hemN	Cj0993c	4	72	TRUE
hisA	Cj1602	2	22	FALSE
hisB	hisH	5	100	TRUE
hisF	hisH	4	80	TRUE
hisG	hisD	5	102	TRUE
hisH	hisA	2	32	TRUE
hom	Cj0150c	4	74	TRUE
hslU	hslV	5	550	TRUE
hslV	rplI	5	782	TRUE
htpG	Cj0519	4	216	TRUE
hydA2	fabI	5	348	TRUE
hydC	hydB	5	1688	TRUE
hydD	hydC	5	580	TRUE
hypB	hypC	5	259	TRUE
hypC	hypD	4	151	TRUE
hypD	hypE	5	134	TRUE
hypE	hypA	4	82	TRUE
icd	mdh	5	802	TRUE
ilvC	Cj0633	5	594	TRUE
ilvH	lpxD	2	30	TRUE
ilvI	ilvH	4	72	TRUE
infB	rbfA	4	56	TRUE
ispA	tkt	4	88	TRUE
kpsE	kpsT	2	26	TRUE
lgt	frdC	3	98	FALSE
livF	livG	5	268	TRUE
livH	livK	4	74	TRUE
livM	livH	5	122	TRUE
lon	Cj1074c	2	20	TRUE
lpxA	clpX	3	44	FALSE
lpxB	peb3	5	132	FALSE
lysC	Cj0583	5	302	TRUE
lysS	glyA	5	374	TRUE
maf	pbpA	2	32	TRUE
maf1	Cj1319	4	84	TRUE
mdh	sucC	5	2114	TRUE
mfd	Cj1086c	5	220	TRUE
mfrA	mfrB	5	904	TRUE
mfrB	mfrE	5	5064	TRUE
moaD	moaE	5	149	TRUE
moaE	moeA2	5	452	TRUE
moeB	thiS	5	137	TRUE
motB	motA	4	94	TRUE
mrsA	ppa	5	214	FALSE
msbA	pyrD	4	68	FALSE
murE	Cj1642	5	404	TRUE
murF	Cj0796c	2	52	TRUE
napA	napG	3	38	TRUE
napG	napH	5	376	TRUE
napH	napB	5	3044	TRUE
neuB1	neuC1	2	20	TRUE
neuB2	neuC2	5	70	TRUE
nuoC	nuoB	5	266	TRUE
nuoD	nuoC	5	2070	TRUE
nuoG	Cj1574c	2	29	TRUE
nuoH	nuoG	2	38	TRUE
nuoJ	nuoI	4	68	TRUE
nuoK	nuoJ	5	110	TRUE
nusB	ribH	5	320	TRUE
nusG	rplK	4	154	TRUE
oorA	oorB	5	1434	TRUE
oorB	oorC	5	1638	TRUE
oorD	oorA	4	88	TRUE
pal	Cj0114	5	320	TRUE
panD	panC	5	160	TRUE
pbpB	fliE	2	52	TRUE
pckA	pycB	3	30	TRUE
pdxJ	pdxA	5	152	TRUE
peb4cbf2	fba	5	404	TRUE
pepA	Cj0930	4	86	TRUE
petC	petB	5	1636	TRUE
pfs	Cj0118	5	810	TRUE
pglA	pglB	5	144	TRUE
pglC	pglA	2	34	TRUE
pgm	fabG	3	50	FALSE
pheT	pheS	5	1314	TRUE
plsX	rpmF	5	3112	TRUE
pnp	Cj1254	3	108	TRUE
ppa	adk	5	7154	TRUE
prmA	cheY	5	402	TRUE
pseB	pseC	5	602	TRUE
pseC	Cj1295	5	214	TRUE
pseG	pseH	5	120	TRUE
pstB	Cj0617	5	322	FALSE
pta	ackA	4	192	TRUE
purB	nrdA	3	42	TRUE
purC	purS	2	34	TRUE
purD	Cj1251	5	152	TRUE
purE	Cj0703	5	646	TRUE
purH	Cj0954c	5	258	TRUE
purL	trmE	4	70	TRUE
purQ	Cj0515	5	554	TRUE
purS	purQ	5	439	TRUE
pyrC2	gpsA	2	22	TRUE
pyrF	nusB	5	162	TRUE
racS	recR	5	206	TRUE
rbfA	Cj0138	5	1092	TRUE
rho	dnaX	3	50	FALSE
rnpA	rpmH	5	875	TRUE
rplB	rplW	4	74	TRUE
rplD	rplC	5	320	TRUE
rplE	rplX	5	1973	TRUE
rplF	rpsH	5	249	TRUE
rplK	rplA	5	170	TRUE
rplN	rpsQ	5	681	TRUE
rplO	rpsE	5	1274	TRUE
rplP	rpsC	5	450	TRUE
rplR	rplF	5	430	TRUE
rplU	rpmA	5	8864	TRUE
rplV	rpsS	5	3586	TRUE
rplW	rplD	5	1108	TRUE
rplX	rplN	5	4767	TRUE
rpmC	rplP	5	6880	TRUE
rpmI	rplT	5	2032	TRUE
rpmJ	rpsM	5	118	TRUE
rpoA	rplQ	5	1056	TRUE
rpoB	rpoC	5	206	TRUE
rpsC	rplV	5	6358	TRUE
rpsD	rpoA	5	194	TRUE
rpsE	rplR	5	236	TRUE
rpsF	ssb	5	990	TRUE
rpsG	fusA	5	1322	TRUE
rpsH	rpsN	5	931	TRUE
rpsK	rpsD	5	3038	TRUE
rpsL	rpsG	5	96	TRUE
rpsM	rpsK	5	1256	TRUE
rpsN	rplE	5	1761	TRUE
rpsP	Cj0711	5	412	TRUE
rpsQ	rpmC	5	466	TRUE
rpsS	rplB	5	1258	TRUE
rpsT	prfA	4	49	TRUE
secE	nusG	5	314	TRUE
secF	secD	5	440	TRUE
secY	rplO	5	1590	TRUE
serB	cheW	5	208	TRUE
serC	Cj0327	5	214	TRUE
serS	Cj0390	5	246	TRUE
slyD	fabD	5	202	TRUE
sodB	Cj0170	3	14708	FALSE
spoT	rpoZ	5	2879	TRUE
ssb	rpsR	5	336	TRUE
sucC	sucD	5	2436	TRUE
sucD	oorD	5	716	TRUE
tal	serB	5	454	TRUE
thiE	thiD	5	458	TRUE
thiG	moeB	5	141	TRUE
thrS	infC	5	168	TRUE
tlyA	ribF	5	224	TRUE
tpiA	pgk	4	58	TRUE
trmD	rplS	5	122	TRUE
tsf	rpsB	5	168	TRUE
tuf	rpmG	5	712	FALSE
tyrS	spoT	5	179	TRUE
upp	Cj1287c	4	74	TRUE
uvrC	Cj1247c	5	228	TRUE
uxaA	uxaA'	5	131	TRUE
xseA	serC	5	314	TRUE
For simplicity, genes are listed in the order they appear in the genome
* From http://meta.microbesonline.org/operons/gnc192222.html see Price et al 2005 NAR 33:880-892 for more information
