# Supplementary material for: The Transcriptional Landscape of Campylobacter jejuni under Iron Replete and Iron Limited Growth Conditions
Source: PLoS One. 2013 Nov 1;8(11):e79475. doi: 10.1371/journal.pone.0079475 (PMC3815106; doi:10.1371/journal.pone.0079475)
Supplement: Table S9 — Operonic Transcripts in C. jejuni. Listed are genes present in operonic structure that may form potential operonic transcripts. (XLSX) [file pone.0079475.s014.xlsx]

## Sheet: st9_operonic_transcripts
Table 9: Operonic Transcripts in C. jejuni NCTC11168
Operonic Transcripts
acpP-fabF-accA
adk-ppa-mrsA
argB-argD
aroK-trpS
aspA-dcuA
atpF'-atpF
atpG-atpD-atpC
bioB-cj1684c
birA-cj0100
carA-cj1493c
cbpA-hspR
cbrR-cj0644
ccoO-ccoQ-ccoP-cj1486c-cj1485c-cj1484c-cj1483c
cfbpB-cfbpC
cheB-cheR
cheV-cheA-cheW-serB-tal
cheY-prmA-ftsH
cj0014c-cj0015c
cj0056c-cj0055c
cj0075c-cj0074c-cj0073c
cj0090-cj0091
cj0092-cj0093
cj0124c-cj0123c
cj0126c-cj0125c
cj0128c-accD
cj0131-lpxC
cj0135-infB-rbfA-cj0138
cj0185c-cj0184c
cj0190c-cj0189c
cj0262c-cj0261c
cj0267c-cj0266c
cj0270-cj0271
cj0294-cj0295
cj0311-pth
cj0315-pheA
cj0350-fliN
cj0358-glmM
cj0371-cj0372-cj0373-cj0374
cj0399-fur-lysS-glyA-cj0403
cj0414-cj0415
cj0424-cj0425
cj0426-cj0427-cj0428
cj0488-ald-ald'
cj0494-cj0495
cj0573-ilvI-ilvH-lpxD
cj0581-lysC-cj0583
cj0593c-cj0592c
cj0598-cj0599
cj0604-cj0605
cj0646-cj0647
cj0668-cj0669-rpoN
cj0681-cj0682
cj0694-ftsA-ftsZ
cj0700-cj0701-purE-cj0703-glyQ
cj0715-cj0716-cj0717
cj0737-cj0738-cj0739
cj0772c-cj0771c
cj0774c-cj0773c
cj0787-cj0788
cj0797c-cj0796c-murF
cj0805-dapA-cj0807
cj0818-cj0819
cj0833c-cj0832c
cj0846-psd
cj0864-dsbB
cj0874c-cj0873c
cj0926-apt
cj0950c-cj0949c
cj0954c-purH-cj0952c
cj0993c-hemN-cj0991c-cj0990c
cj1026c-cj1025c
cj1036c-cj1035c
cj1038-murG
cj1057c-cj1056c-cj1055c
cj1060c-gatA
cj1074c-lon
cj1075-proC
cj1087c-cj1086c-mfd
cj1164c-cj1163c
cj1169c-cj1168c
cj1189c-gidA
cj1208-cj1209-cj1210
cj1232-cj1233
cj1247c-uvrC
cj1287c-upp-cj1285c
cj1324-cj1325
cj1368-cj1369
cj1371-cj1372
cj1397-feoB
cj1407c-cj1406c
cj1411c-cj1410c
cj1426c-hddA-gmhA2
cj1437c-cj1436c
cj1450-dut
cj1467-cj1468
cj1476c-ctsR
cj1513c-fdhA-fdhB
cj1516-moaD-moaE-moeA2
cj1541-cj1542
cj1546-cj1547
cj1561-cj1562
cj1639-cj1640
cj1658-p19
cj1662-cj1663
cj1713-cj1714
cjaA-cjaB
clpP-def
cmeE-cmeF
cmeR-cmeA-cmeB
coaE-dapF
cplS-clpA
cstIII-neuB1-neuC1
dapA-uxaA-uxaA'
dcd-pseB-pseC-cj1295
dnaN-gyrB
eno-cj1671c
fabZ-lpxA-clpX-mreB
fcl-cj1427c
flaG-fliD-fliS
flgC-fliE-pbpB
flgE2-cj1728c
flgG2-flgG
flgI-flgJ-flgM-cj1465
fliF-fliG-fliH-dxs
folE-fliI
folK-flhF-cj0063c-cj0062c-fliA-fliM-fliY
glmS-cj1365c-fumC
gpsA-pyrC2
groES-groEL
grpE-dnaK
hddC-cj1422c-cj1421c-cj1420c-cj1419c-cj1418c-cj1417c-cj1416c
hddC-rfbC
hemA-proS
hemC-ubiD
hemE-cj1244
hemL-cj0852c
hisB-hisH-hisA-cj1602-hisF
hisG-hisD
hisH-hisF
hldE-gmhA
hom-cj0148c
htpG-cj0519-cj0520
htrA-cj1227c
hydB-hydC-hydD
hypB-hypC-hypD-hypE-hypA
icd-mdh-sucC-sucD-oorD-oorA-oorB-oorC
ilvC-cj0633
ispA-tkt
kpsT-kpsE
leuS-cj1090c
lgt-frdC-frdA-frdB
livG-livF
livK-livH-livM
maf1-cj1319
maf-pbpA
metG-cj0837c
mfrA-mfrB-mfrE
miaB-cj0457c
motA-motB
msbA-pyrD
murE-cj1642-cj1643
napA-napG-napH-napB
neuB2-neuC2
nrdF-cj0230c
nuoB-nuoC-nuoD-cj1575c-cj1574c-nuoG-nuoH
nuoI-nuoJ-nuoK
pal-cj0114
panC-panD
pdxJ-pdxA
peb1A-cj0920c
peb3-lpxB
peb4cbf2-fba
pepA-cj0930
petB-petC
pgk-tpiA-fabI-hydA2
pglB-pglA-pglC
pgm-fabG-cj0436
pheS-pheT
pnp-cj1254
pseG-pseH
pstB-cj0617
pta-ackA
purA-cj1497c-cj1496c
purB-nrdA
purC-purS-purQ-cj0515
purD-cj1251-cj1252
pycB-pckA-argH
pyrE-cj0232c
racS-recR
radA-atpB
rho-dnaX
ribH-nusB-pyrF
rnc-aroC
rplC-rplD-rplW-rplB-rpsS-rplV-rpsC-rplP-rpmC-rpsQ-rplN-rplX-rplE-rpsN-rpsH-rplF-rplR-rpsE-rplO-secY
rplI-hslV-hslU-era-cj0660c
rplU-rpmA
rpmE-cj0154c-cj0153c
rpmF-plsX-fabH
rpmG-tuf
rpmH-rnpA-cj0959c
rpmI-rplT
rpmJ-rpsM-rpsK-rpsD-rpoA-rplQ
rpoB-rpoC
rpoZ-spoT-tyrS-cj1270c-amiA
rpsA-cj0892c
rpsB-tsf-cj1180c
rpsF-ssb-rpsR
rpsL-rpsG-fusA
rpsP-cj0711-rimM
rpsT-prfA
rrc-cj0011c
secD-secF
secE-nusG-rplK-rplA
serS-cj0390
slyD-fabD-pfs-cj0118
sodB-cj0170
speA-cysE
tatA-argS
thiD-thiE-hemD
thiH-cj1043c
thiS-moeB-thiG
thrS-infC
tlyA-ribF
trmB-cj1277c
trmD-rplS
trmE-purL
xseA-serC-cj0327
